# Supplementary material for: Genome-Wide Association Mapping for Resistance to Leaf and Stripe Rust in Winter-Habit Hexaploid Wheat Landraces
Source: PLoS One. 2015 Jun 15;10(6):e0129580. doi: 10.1371/journal.pone.0129580 (PMC4468153; doi:10.1371/journal.pone.0129580)
Supplement: S1 Table — (XLSX) [file pone.0129580.s001.xlsx]

## Sheet: Supplementary Table 1
Table S1. List of 567 winter-habit Triticum aestivum accessions along with their origin and linearized infection type of to five Puccinia triticina (Pt) and one Puccinia striiformis f. sp. tritici (Pst) races.
Accession	ORIGIN	Pt	Pt	Pt	Pt	Pt	Pst
		THBL	MCDL	TDBG	TBDJ	MFPS	Pstv37
CItr9340	Czechoslovakia	8	8	8	8	8	3
CItr9358	Finland	8	8	8	8	8	7
CItr9362	Finland	8	8	8	8	8	8
CItr11228	Croatia	8	8	8	8	8	8
CItr11234	Croatia	8	8	8	8	8	6
CItr15310	Afghanistan	8	8	8	8	8	9
CItr17365	Macedonia	8	8	8	8	8	8
CItr17376	Macedonia	8	8	8	8	8	9
CItr17383	Macedonia	8	8	8	8	8	9
PI9781	Tajikistan	8	8	8	8	8	3
PI41021	Ukraine	8	8	5	5	8	9
PI51688	Netherlands	8	8	8	8	8	8
PI57145	Georgia	8	8	8	8	8	0
PI57157	Georgia	8	8	8	8	5	8
PI57159	Georgia	8	8	8	8	8	7
PI57171	Georgia	8	8	8	8	8	6
PI57172	Georgia	8	8	8	8	8	7
PI57176	Georgia	8	8	8	8	8	9
PI57181	Georgia	8	8	8	8	8	8
PI57185	Georgia	8	8	8	8	8	9
PI57988	India	8	8	8	8	8	9
PI62368	Venezuela	8	8	6	8	8	9
PI65564	Italy	8	8	8	8	8	8
PI73335	Azerbaijan	8	8	8	8	8	8
PI73338	Azerbaijan	8	8	8	8	8	9
PI73361	Azerbaijan	8	8	8	8	8	6
PI73362	Azerbaijan	8	8	8	8	8	7
PI74298	China	8	8	8	7	8	9
PI74305	China	8	8	8	8	8	9
PI74346	China	8	8	8	8	8	9
PI74752	China	8	8	8	8	8	9
PI82846	China	8	8	8	8	7	9
PI82880	China	8	8	8	8	8	7
PI82886	China	8	8	8	7	8	7
PI82908	China	7	8	7	5	5	6
PI83251	China	8	8	8	5	8	8
PI83436	China	8	8	8	6	7	2
PI83515	China	8	8	8	8	8	8
PI86209	Russian Federation	8	8	8	8	8	9
PI87115	Korea, South	8	8	8	8	8	8
PI87117	Korea, South	8	8	8	8	8	8
PI94344	Armenia	8	8	7	8	7	9
PI94345	Armenia	8	8	8	8	8	6
PI94364	Armenia	8	8	8	7	8	2
PI94373	Armenia	8	8	8	8	8	9
PI94374	Armenia	8	8	8	8	8	8
PI94375	Armenia	8	8	8	8	8	9
PI94442	Ukraine	8	8	8	8	8	9
PI94450	Former Soviet Union	8	8	8	8	8	9
PI94454	Former Soviet Union	8	8	8	8	8	8
PI94468	Ukraine	8	8	8	8	8	8
PI94478	Georgia	8	8	8	8	8	8
PI94481	Russian Federation	8	8	8	8	8	8
PI94489	Uzbekistan	8	8	8	8	8	8
PI94499	Ukraine	8	8	8	8	8	8
PI94503	Ukraine	8	8	8	8	8	8
PI94505	Ukraine	8	8	8	8	8	9
PI94514	Ukraine	8	8	8	8	8	8
PI107302	Ireland	8	8	8	8	8	6
PI124336	China	8	8	8	8	8	7
PI124353	China	8	8	8	8	8	7
PI125342	Afghanistan	8	8	8	8	8	9
PI125364	Afghanistan	8	8	8	8	8	9
PI134116	Afghanistan	8	8	8	8	8	9
PI172582	Turkey	8	8	6	8	8	9
PI173497	Turkey	8	8	8	8	8	2
PI176334	India	8	8	8	8	8	8
PI181398	Afghanistan	8	8	8	8	8	5
PI182665	Lebanon	8	8	8	8	8	9
PI182670	Lebanon	8	8	8	8	8	9
PI184150	Bosnia and Herzegovina	8	8	8	8	8	8
PI184161	Bosnia and Herzegovina	8	8	8	8	8	9
PI184162	Bosnia and Herzegovina	8	8	8	8	8	7
PI184168	Serbia	8	8	8	8	8	8
PI184176	Bosnia and Herzegovina	8	8	8	8	8	9
PI184182	Bosnia and Herzegovina	8	8	8	8	8	8
PI184196	Bosnia and Herzegovina	8	8	8	8	8	9
PI184197	Bosnia and Herzegovina	8	8	8	8	8	8
PI184198	Bosnia and Herzegovina	8	8	8	8	8	8
PI184208	Serbia	8	8	8	8	8	7
PI184260	Serbia	8	8	8	8	8	8
PI190998	Spain	8	8	8	8	8	9
PI191014	Spain	8	8	8	8	8	7
PI191202	Spain	8	8	8	8	8	9
PI191215	Spain	6	8	6	8	8	9
PI191240	Spain	8	8	8	8	8	3
PI192644	Morocco	8	8	8	8	8	6
PI207123	Iran	8	8	8	8	8	4
PI210371	Iran	8	8	8	8	7	5
PI210485	Iran	8	8	8	8	8	8
PI220843	Afghanistan	8	8	8	8	8	9
PI222650	Iran	8	8	8	8	8	8
PI222671	Iran	8	8	8	8	8	8
PI225238	Iran	8	8	8	8	8	7
PI225256	Iran	8	8	8	8	8	8
PI225265	Iran	8	8	8	8	8	4
PI225275	Iran	8	8	8	8	8	2
PI243650	Iran	8	8	8	8	8	8
PI243682	Iran	8	8	8	8	8	9
PI243695	Iran	8	8	8	8	8	9
PI243735	Iran	8	8	8	7	8	9
PI243759	Iran	8	8	8	7	8	8
PI243774	Iran	8	8	8	8	8	9
PI243776	Iran	8	8	8	8	8	9
PI243777	Iran	8	8	8	8	8	8
PI245514	Afghanistan	8	8	8	8	8	9
PI262605	Turkmenistan	8	8	8	8	8	6
PI262609	Armenia	8	8	8	8	8	7
PI262615	Moldova	8	8	8	8	8	8
PI262618	Tajikistan	8	4	8	8	8	7
PI262619	Georgia	8	8	8	8	8	9
PI262653	Moldova	8	8	8	8	8	8
PI269407	Afghanistan	8	8	8	8	8	9
PI272374	Hungary	8	8	8	8	8	8
PI278196	Bulgaria	8	8	8	8	8	9
PI278199	Bulgaria	8	8	8	8	7	9
PI278249	Germany	8	8	8	8	8	8
PI278289	Greece	8	8	8	8	8	8
PI278318	Hungary	8	8	8	8	8	9
PI278491	Uzbekistan	8	8	8	8	8	3
PI278533	Lebanon	8	8	8	8	8	5
PI278609	Bosnia and Herzegovina	8	8	8	8	8	9
PI278612	Bosnia and Herzegovina	8	8	8	8	8	6
PI278613	Croatia	8	8	8	8	8	8
PI278614	Croatia	8	8	8	8	8	9
PI278619	Croatia	6	8	5	8	8	8
PI278623	Croatia	7	8	6	8	8	9
PI278627	Serbia	8	8	8	8	8	8
PI278635	Macedonia	8	8	8	8	8	6
PI283883	Afghanistan	8	8	8	8	8	8
PI308133	Netherlands	8	8	8	8	8	8
PI314558	Russian Federation	6	8	6	7	8	8
PI321902	Turkey	8	8	8	8	8	8
PI325845	Japan	8	8	8	8	8	8
PI337650	Afghanistan	8	8	8	8	8	8
PI345159	Serbia	8	8	8	8	8	9
PI345205	Serbia	8	8	8	8	8	9
PI345244	Macedonia	8	8	8	8	8	8
PI345319	Macedonia	8	8	8	8	8	9
PI345356	Montenegro	8	8	8	8	7	8
PI345409	Bosnia and Herzegovina	8	8	8	7	8	9
PI345411	Bosnia and Herzegovina	8	8	8	8	8	6
PI345417	Bosnia and Herzegovina	8	8	8	8	8	9
PI345451	Bosnia and Herzegovina	8	8	8	8	8	9
PI345468	Serbia	8	8	8	8	8	9
PI345476	Serbia	8	8	8	8	8	8
PI347180	Afghanistan	8	8	8	8	8	8
PI347188	Afghanistan	8	8	8	8	8	9
PI347225	Iran	8	8	8	8	8	7
PI349926	Serbia	6	8	5	7	8	7
PI349939	Serbia	8	8	8	8	8	9
PI349959	Serbia	8	8	8	8	8	8
PI349995	Serbia	8	8	8	8	8	8
PI350046	Serbia	8	8	8	8	8	9
PI350070	Serbia	8	8	8	8	8	8
PI350118	Serbia	8	8	8	8	8	8
PI350148	Macedonia	8	8	8	8	8	9
PI350150	Macedonia	8	8	8	8	8	9
PI350254	Bosnia and Herzegovina	8	7	8	8	8	9
PI350256	Bosnia and Herzegovina	8	7	8	8	8	8
PI350260	Bosnia and Herzegovina	7	7	8	7	6	8
PI350264	Bosnia and Herzegovina	8	7	8	8	7	9
PI350267	Bosnia and Herzegovina	7	6	7	7	7	8
PI350269	Bosnia and Herzegovina	8	8	8	8	8	7
PI350885	Switzerland	8	8	8	8	8	9
PI350901	Switzerland	8	8	8	8	8	8
PI350905	Switzerland	7	6	6	8	4	5
PI350910	Switzerland	8	8	8	8	8	9
PI350927	Switzerland	8	8	8	8	8	8
PI350939	Switzerland	8	8	8	8	8	9
PI350959	Switzerland	8	8	8	8	8	9
PI350962	Switzerland	8	8	8	8	8	8
PI350972	Switzerland	8	8	8	8	8	8
PI350974	Switzerland	8	8	8	8	8	8
PI350994	Switzerland	8	8	8	8	8	9
PI351005	Switzerland	8	8	8	8	8	8
PI351010	Switzerland	8	8	8	8	8	8
PI351046	Austria	8	8	8	8	8	8
PI351595	India	8	8	8	8	8	8
PI352226	Austria	8	8	7	8	8	8
PI362412	Serbia	8	8	8	8	8	9
PI362427	Serbia	8	8	8	8	8	9
PI362443	Serbia	8	8	8	8	8	9
PI362456	Serbia	8	8	8	8	8	9
PI362474	Serbia	8	8	8	8	8	9
PI362480	Serbia	8	8	8	8	8	8
PI362502	Serbia	8	8	8	8	8	8
PI362512	Serbia	7	8	6	8	8	8
PI362515	Serbia	8	8	8	8	8	9
PI362526	Serbia	8	8	8	8	8	8
PI362546	Serbia	8	8	8	8	8	9
PI362574	Serbia	7	8	5	6	8	8
PI362594	Macedonia	8	8	8	8	8	9
PI362652	Macedonia	8	8	8	8	8	6
PI362674	Macedonia	8	8	8	8	8	8
PI362693	Montenegro	8	8	8	8	8	9
PI367024	Afghanistan	8	8	8	8	8	6
PI367025	Afghanistan	8	8	8	8	8	9
PI367078	Afghanistan	8	8	8	8	8	9
PI367182	Afghanistan	8	8	8	8	8	8
PI372473	Greece	8	8	8	8	8	9
PI374510	Serbia	8	8	8	8	8	9
PI374556	Serbia	8	8	8	8	8	9
PI374605	Macedonia	8	8	8	8	8	8
PI374617	Macedonia	8	8	7	8	8	8
PI374665	Bosnia and Herzegovina	6	7	6	7	7	8
PI374666	Bosnia and Herzegovina	8	8	8	8	8	9
PI374680	Bosnia and Herzegovina	8	8	8	8	8	8
PI374692	Bosnia and Herzegovina	8	8	8	8	8	8
PI378255	Serbia	8	8	8	8	8	8
PI378276	Serbia	8	8	7	8	8	8
PI378323	Montenegro	8	8	8	8	8	9
PI378355	Macedonia	8	8	8	8	8	9
PI378405	Macedonia	8	8	8	8	8	9
PI378412	Macedonia	8	8	8	8	8	8
PI378430	Macedonia	8	8	8	8	8	6
PI378492	Macedonia	8	8	8	7	8	8
PI378519	Macedonia	8	9	8	8	8	9
PI378521	Macedonia	8	8	6	8	8	8
PI378527	Serbia	8	8	8	8	8	9
PI388237	Pakistan	8	8	8	8	8	9
PI390330	Macedonia	8	8	8	8	8	9
PI390331	Macedonia	8	8	8	8	8	8
PI390334	Macedonia	8	8	8	8	8	8
PI390342	Macedonia	8	8	8	8	8	9
PI390347	Macedonia	8	8	8	8	8	9
PI405857	Macedonia	8	8	8	8	8	8
PI405893	Macedonia	8	8	8	7	7	9
PI405900	Macedonia	8	8	8	8	9	8
PI406490	Nepal	8	8	8	8	8	9
PI406530	Nepal	8	8	8	8	8	9
PI410566	Pakistan	8	8	8	8	8	9
PI415421	Macedonia	8	8	8	8	8	9
PI415430	Macedonia	8	8	8	8	8	7
PI420588	Macedonia	8	8	6	6	8	8
PI420600	Macedonia	7	8	5	8	8	7
PI429396	Iran	8	8	8	8	8	8
PI429682	Nepal	8	8	8	8	8	9
PI429707	Nepal	8	8	8	8	8	6
PI434915	Egypt	8	8	8	8	8	0
PI436202	Chile	8	8	8	8	8	8
PI436228	Chile	8	8	8	8	8	5
PI436241	Chile	8	8	8	8	8	0
PI436262	Chile	8	8	8	8	8	6
PI436327	Chile	8	8	8	8	8	7
PI436512	Chile	8	8	8	8	8	8
PI445764	Nepal	8	8	8	8	8	9
PI470358	Turkey	8	8	8	8	8	2
PI470438	Turkey	8	8	8	8	8	2
PI470462	Turkey	8	8	8	8	8	9
PI470501	Turkey	8	8	8	8	8	8
PI470906	Algeria	8	8	8	8	8	8
PI478071	Pakistan	8	8	8	8	8	9
PI478083	Pakistan	8	8	8	8	8	8
PI478189	Pakistan	8	8	8	8	8	8
PI478197	Pakistan	8	8	8	8	8	8
PI478199	Pakistan	8	8	8	8	8	8
PI481710	Bhutan	8	8	8	8	8	9
PI481713	Bhutan	8	8	8	8	8	9
PI481725	Bhutan	8	8	8	8	8	9
PI481726	Bhutan	8	8	8	8	8	8
PI565381	Uzbekistan	8	8	8	8	8	8
PI565385	Kyrgyzstan	8	8	8	8	8	9
PI572680	Georgia	8	5	2	6	8	6
PI572683	Georgia	8	8	8	8	8	9
PI572687	Georgia	6	8	5	7	8	8
PI572689	Georgia	6	8	5	6	7	9
PI572691	Georgia	6	8	5	6	8	8
PI591870	Georgia	8	8	7	8	8	8
PI615367	Hungary	8	8	8	8	8	9
PI615369	Hungary	8	8	8	8	8	8
PI615373	Hungary	8	8	7	8	8	8
PI615375	Hungary	8	8	8	8	8	9
PI615378	Hungary	8	8	8	8	8	9
PI615386	Hungary	8	8	8	8	8	8
PI620902	Iran	5	8	8	8	4	8
PI620904	Iran	8	8	8	8	8	2
PI620913	Iran	8	8	8	8	8	2
PI620919	Iran	8	8	8	8	8	4
PI620958	Iran	8	8	8	8	8	8
PI620960	Iran	8	8	8	8	8	7
PI620994	Iran	8	8	8	8	8	2
PI621010	Iran	8	8	8	8	8	9
PI621019	Iran	8	8	8	8	8	7
PI621021	Iran	8	8	8	8	8	8
PI621030	Iran	8	8	8	8	8	8
PI621047	Iran	8	8	8	8	8	8
PI621049	Iran	8	8	8	8	8	5
PI621069	Iran	8	8	8	8	8	9
PI621083	Iran	8	8	8	8	8	7
PI621093	Iran	8	8	8	8	8	8
PI621103	Iran	8	8	8	8	8	6
PI621122	Iran	8	8	8	8	8	8
PI621143	Iran	8	8	8	8	8	2
PI621168	Iran	8	8	8	8	8	2
PI621185	Iran	8	8	8	8	8	8
PI621205	Iran	8	8	8	8	8	7
PI621208	Iran	8	8	8	8	8	8
PI621237	Iran	8	6	8	8	8	7
PI621243	Iran	8	8	8	8	8	9
PI621244	Iran	8	8	8	8	8	2
PI621251	Iran	8	8	8	8	8	9
PI621258	Iran	8	8	8	8	8	2
PI621270	Iran	8	8	8	8	8	8
PI621310	Iran	8	8	8	8	8	8
PI621360	Iran	8	8	8	8	8	9
PI621404	Iran	8	8	8	8	8	9
PI621406	Iran	8	8	8	8	8	6
PI621422	Iran	8	8	8	8	8	8
PI621434	Iran	8	8	8	8	8	7
PI621449	Iran	8	8	8	8	8	2
PI621463	Iran	8	8	8	8	8	8
PI621465	Iran	8	8	8	8	8	7
PI621468	Iran	8	8	8	8	8	7
PI621480	Iran	8	8	8	8	8	2
PI621488	Iran	8	8	8	8	8	4
PI621539	Iran	4	5	4	6	5	4
PI621544	Iran	8	8	8	8	8	7
PI621547	Iran	8	8	8	8	8	6
PI621550	Iran	8	8	8	8	8	6
PI621558	Iran	8	8	8	8	8	9
PI621606	Iran	8	8	8	8	8	6
PI621627	Iran	8	8	8	8	8	7
PI621642	Iran	8	8	8	8	8	8
PI621645	Iran	8	8	8	8	8	3
PI621646	Iran	8	8	8	8	8	9
PI621654	Iran	8	8	8	8	8	6
PI621655	Iran	8	8	8	8	8	8
PI621657	Iran	8	8	8	8	8	9
PI621660	Iran	8	8	8	8	8	7
PI621674	Iran	6	2	4	2	4	6
PI621676	Iran	8	8	8	8	8	9
PI621678	Iran	8	8	8	8	8	6
PI621710	Iran	8	8	8	8	8	8
PI621717	Iran	8	8	8	8	8	8
PI621720	Iran	8	8	8	8	8	2
PI621722	Iran	8	8	8	8	8	2
PI621751	Iran	8	8	8	8	8	8
PI621800	Iran	8	8	8	8	8	5
PI621835	Iran	8	8	8	8	8	9
PI621837	Iran	8	8	8	8	8	7
PI621841	Iran	8	8	8	8	8	5
PI621846	Iran	8	8	8	8	8	9
PI621874	Iran	8	8	8	8	8	2
PI621887	Iran	8	8	8	8	8	3
PI621933	Iran	8	8	8	8	8	7
PI621939	Iran	8	8	8	8	8	7
PI621959	Iran	8	8	8	8	8	9
PI621979	Iran	8	8	8	8	8	7
PI621980	Iran	8	8	8	8	8	3
PI621981	Iran	8	8	8	8	8	9
PI621987	Iran	8	8	8	8	8	9
PI621994	Iran	8	8	8	8	8	8
PI622004	Iran	8	8	8	8	8	9
PI622008	Iran	8	8	8	8	8	2
PI622021	Iran	8	8	8	8	8	2
PI622030	Iran	8	8	8	8	8	8
PI622039	Iran	8	8	8	8	8	8
PI622041	Iran	8	8	8	8	8	3
PI622054	Iran	8	8	8	8	8	2
PI622065	Iran	8	8	8	8	8	6
PI622098	Iran	8	8	8	8	8	7
PI622107	Iran	8	8	8	8	7	8
PI622111	Iran	4	5	2	2	2	1
PI622129	Iran	2	2	2	2	2	1
PI622188	Iran	8	8	8	8	8	7
PI622211	Iran	8	8	8	8	8	6
PI622243	Iran	4	2	5	2	5	1
PI622246	Iran	2	2	2	2	2	1
PI622252	Iran	8	8	8	8	8	7
PI622274	Iran	8	8	8	8	8	8
PI622289	Iran	8	8	8	8	8	5
PI622294	Iran	8	8	8	8	8	9
PI622297	Iran	8	8	8	8	8	7
PI622298	Iran	8	8	8	8	8	9
PI622310	Iran	8	8	8	8	8	8
PI622315	Iran	8	8	8	8	8	8
PI622329	Iran	8	8	8	8	8	8
PI622346	Iran	8	8	8	8	8	8
PI622364	Iran	8	8	8	8	8	8
PI622372	Iran	8	8	8	8	8	8
PI622391	Iran	8	8	8	8	8	7
PI622409	Iran	8	8	8	8	8	6
PI622413	Iran	8	8	8	8	8	8
PI622418	Iran	8	8	8	8	8	9
PI622513	Iran	8	8	8	8	8	7
PI622553	Iran	8	8	8	8	8	8
PI622562	Iran	8	8	8	8	8	4
PI622566	Iran	8	8	8	8	8	8
PI622568	Iran	8	8	8	8	8	3
PI622572	Iran	8	8	8	8	8	7
PI622584	Iran	8	8	8	8	8	8
PI622586	Iran	8	8	8	8	8	7
PI622589	Iran	8	8	8	8	8	7
PI622603	Iran	8	8	8	8	8	3
PI622609	Iran	8	8	8	8	8	8
PI622624	Iran	8	8	8	8	8	7
PI622639	Iran	8	8	8	8	8	9
PI622644	Iran	8	8	8	8	8	7
PI622690	Iran	8	8	8	8	8	8
PI622701	Iran	8	8	8	8	8	8
PI622707	Iran	8	8	8	8	8	7
PI622719	Iran	8	8	8	8	8	8
PI622722	Iran	8	8	8	8	8	8
PI622729	Iran	8	8	8	8	8	7
PI622731	Iran	8	8	8	8	8	8
PI622736	Iran	8	8	8	8	8	7
PI622738	Iran	8	8	8	8	8	6
PI622767	Iran	8	8	8	8	8	9
PI622780	Iran	8	8	8	8	8	9
PI622789	Iran	8	8	8	8	8	8
PI622805	Iran	8	8	8	8	8	9
PI622832	Iran	8	8	8	8	8	9
PI622838	Iran	8	8	8	8	8	5
PI622880	Iran	8	8	8	8	8	8
PI622884	Iran	8	8	8	8	8	7
PI622885	Iran	8	8	8	8	8	5
PI622888	Iran	8	8	8	8	8	1
PI622894	Iran	8	8	8	8	8	8
PI622921	Iran	8	8	8	8	8	7
PI622929	Iran	8	8	8	8	8	7
PI622949	Iran	8	8	8	8	8	5
PI622962	Iran	8	8	8	8	8	7
PI622963	Iran	8	8	8	8	8	8
PI622981	Iran	8	8	8	8	8	8
PI623005	Iran	8	8	8	8	8	8
PI623020	Iran	8	8	8	8	8	8
PI623048	Iran	8	8	8	8	8	7
PI623051	Iran	8	8	8	8	8	8
PI623062	Iran	8	8	8	8	8	7
PI623491	Iran	8	8	8	8	8	1
PI623593	Iran	8	8	8	8	8	1
PI623603	Iran	8	8	8	8	8	2
PI623609	Iran	8	8	8	8	8	1
PI623694	Iran	8	8	8	8	8	4
PI623700	Iran	8	8	8	8	8	1
PI623705	Iran	7	8	6	8	8	2
PI623723	Iran	8	8	8	8	8	2
PI623729	Iran	8	8	8	8	8	4
PI623760	Iran	8	8	8	8	8	2
PI623793	Iran	8	8	8	8	8	2
PI623806	Iran	8	8	8	8	8	8
PI623808	Iran	8	8	8	8	8	7
PI623812	Iran	7	8	8	8	8	8
PI623880	Iran	8	8	8	8	8	2
PI623891	Iran	8	8	8	8	8	9
PI624048	Iran	8	8	8	8	8	8
PI624259	Iran	8	8	8	8	8	1
PI624261	Iran	8	8	8	8	8	9
PI624305	Iran	8	8	8	8	8	2
PI624379	Iran	8	8	8	8	8	2
PI624921	Iran	8	8	8	8	8	9
PI624953	Iran	8	8	8	8	8	8
PI624989	Iran	8	8	8	8	8	8
PI625086	Iran	8	8	8	8	8	9
PI625119	Iran	8	8	8	8	8	8
PI625181	Iran	8	8	8	8	8	8
PI625333	Iran	8	8	8	8	8	6
PI625352	Iran	8	8	8	8	8	7
PI625445	Iran	8	8	8	8	8	7
PI625450	Iran	8	8	8	8	8	8
PI625567	Iran	8	8	8	8	8	8
PI625621	Iran	8	8	8	8	8	8
PI625670	Iran	8	8	8	8	8	8
PI625834	Iran	8	8	8	8	8	7
PI625896	Iran	8	8	8	8	8	8
PI625937	Iran	8	8	8	8	8	8
PI626141	Iran	8	8	8	8	8	8
PI626367	Iran	8	8	8	8	8	7
PI626452	Iran	8	8	8	8	8	8
PI626508	Iran	8	8	8	8	8	6
PI626640	Iran	8	8	8	8	8	8
PI626681	Iran	8	8	8	8	8	5
PI626697	Iran	8	8	8	8	8	7
PI626703	Iran	8	8	8	8	8	8
PI626776	Iran	8	8	8	8	8	8
PI626785	Iran	8	8	8	8	8	9
PI626798	Iran	8	8	8	8	8	9
PI626830	Iran	8	8	8	8	8	2
PI626842	Iran	8	8	8	8	8	8
PI626847	Iran	8	8	8	8	8	8
PI626861	Iran	8	8	8	8	8	8
PI626951	Iran	8	8	8	8	8	9
PI626956	Iran	8	8	8	8	8	8
PI626964	Iran	8	8	8	8	8	8
PI626967	Iran	8	8	8	8	8	6
PI626988	Iran	8	8	8	8	8	8
PI627037	Iran	8	8	8	8	8	7
PI627041	Iran	8	8	8	8	8	8
PI627051	Iran	8	8	8	8	8	2
PI627071	Iran	8	8	6	8	8	8
PI627087	Iran	8	8	8	8	8	9
PI627093	Iran	8	8	8	8	8	6
PI627110	Iran	8	8	8	8	8	9
PI627122	Iran	8	8	8	8	8	7
PI627137	Iran	8	8	8	8	8	8
PI627169	Iran	8	8	8	8	8	8
PI627178	Iran	8	8	8	8	8	8
PI627189	Iran	8	8	8	8	8	1
PI627196	Iran	8	8	8	8	8	6
PI627199	Iran	8	8	8	8	8	8
PI627226	Iran	8	8	8	8	8	8
PI627236	Iran	8	8	8	8	8	8
PI627238	Iran	8	8	8	8	8	4
PI627252	Iran	8	8	8	8	8	6
PI627303	Iran	8	8	8	8	8	8
PI627305	Iran	8	8	8	8	8	7
PI627322	Iran	8	8	8	8	8	8
PI627333	Iran	8	8	8	8	8	6
PI627372	Iran	8	8	8	8	8	8
PI627377	Iran	8	8	8	8	8	8
PI627406	Iran	8	7	8	8	8	8
PI627421	Iran	8	8	8	8	8	9
PI627435	Iran	8	8	8	8	8	8
PI627456	Iran	8	8	8	8	8	8
PI627468	Iran	8	8	8	8	8	2
PI627480	Iran	8	8	8	8	8	8
PI627482	Iran	8	8	8	8	8	8
PI627523	Iran	8	8	8	8	8	8
PI627593	Iran	8	8	8	8	8	3
PI627605	Iran	8	8	8	8	8	8
PI627620	Iran	8	8	8	8	8	4
PI627624	Iran	8	8	8	8	8	8
PI627629	Iran	7	8	5	8	7	4
PI627649	Iran	8	8	8	8	8	8
PI627660	Iran	8	8	8	8	8	4
PI627688	Iran	8	8	8	8	8	8
PI627723	Iran	8	8	8	8	8	1
PI627729	Iran	8	8	8	8	8	8
PI627732	Iran	8	8	8	8	8	4
PI627738	Iran	8	8	8	8	8	1
PI627739	Iran	8	8	8	8	8	6
PI627746	Iran	8	8	8	8	8	9
PI627748	Iran	8	8	8	8	8	8
PI627750	Iran	8	8	8	8	8	1
PI627757	Iran	8	8	8	8	8	5
PI627770	Iran	8	8	8	8	8	1
PI627780	Iran	8	8	8	8	8	2
PI627781	Iran	8	8	8	8	8	2
PI627801	Iran	8	8	8	8	8	5
PI627814	Iran	8	8	8	8	8	7
PI627817	Iran	8	8	8	8	8	3
PI627827	Iran	8	8	8	8	8	8
PI627842	Iran	8	8	8	8	8	9
PI627877	Iran	8	8	8	8	8	1
PI627879	Iran	8	8	8	8	8	2
PI627888	Iran	8	8	8	8	8	8
PI627923	Iran	8	8	8	8	8	7
PI627927	Iran	8	8	8	8	8	2
PI627958	Iran	8	8	8	8	8	8
PI627973	Iran	8	8	8	8	8	2
PI628005	Iran	8	8	8	8	8	7
PI628006	Iran	8	8	8	8	8	7
PI628016	Iran	8	8	8	8	8	7
PI628024	Iran	8	8	8	8	8	4
PI628031	Iran	8	8	8	8	8	6
PI628040	Iran	8	8	8	8	8	7
PI628065	Iran	8	8	8	8	8	8
PI628066	Iran	8	8	8	8	8	9
PI628092	Iran	8	8	8	8	8	1
PI628117	Iran	8	8	8	8	8	8
PI628142	Iran	8	8	8	8	8	9
PI628161	Iran	8	8	8	8	8	4
PI628163	Iran	8	8	8	8	8	4
PI628184	Iran	8	8	8	8	8	8
PI628196	Iran	8	8	8	8	8	4
PI628206	Iran	8	8	8	8	8	7
