# Supplementary material for: Genome-Wide Association Mapping for Resistance to Leaf and Stripe Rust in Winter-Habit Hexaploid Wheat Landraces
Source: PLoS One. 2015 Jun 15;10(6):e0129580. doi: 10.1371/journal.pone.0129580 (PMC4468153; doi:10.1371/journal.pone.0129580)
Supplement: S2 Table — (XLSX) [file pone.0129580.s002.xlsx]

## Sheet: Suplementary Table 2 
Table S2. Properties for the 5,633 high quality SNP markers obtained from the wheat Illumina iSelect beadchip assay.
Marker	Marker Name	aChrom.	Scaled_Position	bMAF
IWA1	wsnp_AJ612027A_Ta_2_1	5A	123.209	0.0670194
IWA2	wsnp_AJ612027A_Ta_2_5	5A	123.209	0.100529
IWA3	wsnp_be352570A_Ta_1_1	cUnk	Unk	0.391534
IWA4	wsnp_be352570B_Ta_2_1	7B	43.8437	0.236332
IWA5	wsnp_be352570B_Ta_2_2	7B	45.2514	0.153439
IWA6	wsnp_BE398417B_Ta_2_1	7B	58.2656	0.0335097
IWA7	wsnp_BE398417B_Ta_2_2	Unk	Unk	0.0335097
IWA8	wsnp_BE398523A_Ta_2_1	4A	67.0196	0.0176367
IWA11	wsnp_BE399936A_Ta_2_1	2A	117.569	0.492063
IWA12	wsnp_BE399939A_Ta_2_1	5A	100.789	0.231041
IWA13	wsnp_BE399939D_Ta_2_1	5D2	94.7925	0
IWA14	wsnp_BE399966A_Ta_2_3	5A	11.2199	0.453263
IWA15	wsnp_BE399980B_Ta_2_1	1B	29.821	0.151675
IWA16	wsnp_BE399999A_Ta_2_1	Unk	Unk	0.453263
IWA17	wsnp_BE399999D_Ta_2_1	Unk	Unk	0.0246914
IWA18	wsnp_BE403152B_Ta_2_1	Unk	Unk	0.0758377
IWA19	wsnp_BE403154A_Ta_2_1	6A	141.638	0.340388
IWA20	wsnp_BE403154A_Ta_2_9	6A	141.638	0.340388
IWA22	wsnp_BE403214B_Ta_2_1	5B	205.798	0.393298
IWA23	wsnp_BE403214B_Ta_2_2	5B	205.798	0.393298
IWA24	wsnp_BE403322A_Ta_1_1	1A	122.713	0.0705467
IWA25	wsnp_BE403322A_Ta_1_2	1A	122.713	0.0652557
IWA27	wsnp_BE403378B_Ta_2_1	4B	116.408	0.322751
IWA28	wsnp_BE403421A_Ta_2_1	6A	89.8724	0
IWA29	wsnp_BE403506A_Ta_2_1	Unk	Unk	0.0299824
IWA30	wsnp_BE403506B_Ta_1_1	Unk	Unk	0.0299824
IWA32	wsnp_BE403597A_Ta_2_1	2A	142.402	0.308642
IWA34	wsnp_BE403597B_Ta_1_1	2B	116.798	0.0123457
IWA35	wsnp_BE403597B_Ta_1_2	Unk	Unk	0.0123457
IWA36	wsnp_BE403622B_Ta_1_1	7B	55.4685	0.10582
IWA38	wsnp_BE403818A_Ta_2_1	6A	114.454	0.402116
IWA39	wsnp_BE403847A_Ta_1_1	Unk	Unk	0.0758377
IWA42	wsnp_BE403956A_Ta_2_3	1A	74.5116	0.13933
IWA43	wsnp_BE403956B_Ta_2_1	1B	38.1516	0.0687831
IWA44	wsnp_BE403956B_Ta_2_3	1B	38.1516	0.42328
IWA46	wsnp_BE404341A_Ta_2_3	5A	122.842	0.134039
IWA47	wsnp_BE404341B_Td_2_1	Unk	Unk	0.0229277
IWA48	wsnp_BE404354B_Ta_2_1	Unk	Unk	0.0582011
IWA49	wsnp_BE404378A_Ta_2_1	4A	77.8407	0.031746
IWA50	wsnp_BE404601B_Ta_2_1	2B	112.35	0.453263
IWA51	wsnp_BE404947A_Ta_2_1	6A	42.271	0.40388
IWA52	wsnp_BE404947B_Ta_2_12	6B	22.5477	0.486772
IWA53	wsnp_BE404977A_Ta_1_1	4A	77.0791	0.010582
IWA54	wsnp_BE405275A_Ta_1_1	4A	18.762	0.112875
IWA55	wsnp_BE405275D_Ta_2_1	Unk	Unk	0.100529
IWA56	wsnp_BE405483A_Ta_1_1	7A	82.3403	0.0123457
IWA57	wsnp_BE405518D_Ta_2_3	1D	48.6271	0.365079
IWA59	wsnp_BE405599B_Ta_2_1	Unk	Unk	0.0299824
IWA60	wsnp_BE405749A_Ta_2_1	1A	9.45287	0.128748
IWA61	wsnp_BE405749B_Ta_2_1	1B	9.55554	0.0846561
IWA62	wsnp_BE405749B_Ta_2_2	Unk	Unk	0.132275
IWA63	wsnp_BE405834B_Ta_2_2	1B	18.1235	0.155203
IWA65	wsnp_be405835A_Ta_1_1	Unk	Unk	0.373898
IWA66	wsnp_BE405849A_Ta_1_1	5A	102.94	0.33157
IWA67	wsnp_BE406148B_Ta_1_1	7B	79.4375	0.134039
IWA68	wsnp_BE406277B_Ta_1_2	2B	162.838	0.155203
IWA70	wsnp_BE406351A_Ta_2_2	2A	137.267	0.238095
IWA71	wsnp_BE406351A_Ta_2_3	2A	142.494	0.296296
IWA72	wsnp_be406509A_Ta_1_1	Unk	Unk	0.0299824
IWA73	wsnp_BE406587A_Ta_2_1	3A	81.444	0.292769
IWA74	wsnp_BE406877A_Ta_2_8	Unk	Unk	0.31746
IWA76	wsnp_BE422566B_Ta_1_2	4B	43.2973	0.0652557
IWA77	wsnp_BE423182B_Ta_2_1	2B	163.38	0.409171
IWA78	wsnp_BE423455A_Ta_1_2	4A	48.5202	0.0123457
IWA79	wsnp_BE423455A_Ta_1_3	4A	48.5202	0.0123457
IWA80	wsnp_BE424100D_Ta_1_1	1D	56.0355	0.0246914
IWA81	wsnp_BE424246B_Ta_2_2	3B	123.286	0.162257
IWA82	wsnp_BE424391A_Ta_2_1	Unk	Unk	0.0405644
IWA83	wsnp_BE424826B_Ta_1_1	7B	46.8006	0.271605
IWA85	wsnp_BE425146A_Ta_2_1	Unk	Unk	0.460317
IWA86	wsnp_BE425301B_Ta_2_1	4B	65.8223	0.472663
IWA87	wsnp_BE426080A_Ta_2_1	5A	55.1945	0.00705467
IWA88	wsnp_BE426080B_Ta_2_1	Unk	Unk	0.291005
IWA89	wsnp_BE426214A_Td_2_1	Unk	Unk	0.0352734
IWA91	wsnp_BE426222B_Ta_2_1	3B	72.5309	0.338624
IWA93	wsnp_BE426362D_Ta_2_1	Unk	Unk	0.148148
IWA94	wsnp_BE426418A_Ta_2_1	3A	155.269	0.174603
IWA95	wsnp_BE426418A_Ta_2_2	3A	155.269	0.174603
IWA96	wsnp_BE426620D_Ta_2_2	2D	168.486	0.239859
IWA97	wsnp_be426692B_Ta_1_2	7B	46.8006	0.22575
IWA98	wsnp_BE438866A_Ta_2_8	Unk	Unk	0.0229277
IWA99	wsnp_BE442582B_Ta_1_3	4B	79.9956	0.179894
IWA100	wsnp_be442619B_Ta_2_1	Unk	Unk	0.178131
IWA101	wsnp_BE442666A_Ta_2_1	4A	77.8407	0.0335097
IWA102	wsnp_BE442666B_Ta_2_1	4B	36.4604	0.026455
IWA103	wsnp_BE442666B_Ta_2_2	4B	36.4604	0.0405644
IWA104	wsnp_BE442676A_Ta_2_1	5A	70.644	0.395062
IWA105	wsnp_BE442700B_Ta_2_1	Unk	Unk	0.0828924
IWA106	wsnp_BE442716B_Ta_2_1	1B	38.1516	0.428571
IWA107	wsnp_BE442716B_Ta_2_2	1B	38.1516	0.229277
IWA108	wsnp_BE442750A_Ta_2_2	4A	19.8126	0.142857
IWA109	wsnp_BE442776A_Ta_2_1	4A	57.678	0.306878
IWA110	wsnp_BE442776A_Ta_2_2	4A	58.5622	0.306878
IWA112	wsnp_BE442869A_Ta_2_1	4A	61.6265	0.388007
IWA113	wsnp_BE442869B_Ta_1_1	4B	59.7469	0.0793651
IWA114	wsnp_BE442892A_Ta_2_2	5A	45.955	0.294533
IWA115	wsnp_BE442961A_Ta_2_1	4A	58.5622	0.308642
IWA117	wsnp_BE443010B_Ta_2_2	7B	61.3824	0.0881834
IWA118	wsnp_BE443044D_Ta_1_1	7D	0	0.0141093
IWA119	wsnp_BE443068B_Ta_1_2	Unk	Unk	0.0405644
IWA120	wsnp_be443094A_Td_2_2	Unk	Unk	0.00705467
IWA123	wsnp_BE443187B_Ta_2_1	5B	81.3222	0.229277
IWA124	wsnp_BE443190B_Td_2_1	Unk	Unk	0.00881834
IWA125	wsnp_BE443288B_Ta_2_1	3B	126.61	0.104056
IWA126	wsnp_BE443291A_Ta_2_1	4A	67.0196	0.021164
IWA128	wsnp_BE443332B_Ta_2_2	1B	50.4776	0.282187
IWA129	wsnp_BE443396B_Ta_1_1	7B	55.4685	0.10582
IWA130	wsnp_BE443521B_Ta_2_1	7B	73.333	0.0458554
IWA131	wsnp_BE443531B_Ta_1_1	1B	30.4687	0.0335097
IWA132	wsnp_BE443568A_Ta_2_1	3A	62.4934	0.409171
IWA133	wsnp_BE443568A_Ta_2_2	3A	82.9411	0.356261
IWA134	wsnp_be443572D_Ta_1_1	7D	67.3961	0.00352734
IWA135	wsnp_BE443588A_Ta_2_1	1A	119.386	0.238095
IWA136	wsnp_BE443588A_Ta_2_2	1A	119.386	0.238095
IWA137	wsnp_BE443588B_Ta_1_2	5A	73.608	0.0282187
IWA139	wsnp_be443797B_Ta_2_1	1B	38.1516	0.382716
IWA140	wsnp_BE443930B_Ta_2_1	1B	46.572	0
IWA142	wsnp_BE443973A_Ta_2_1	4A	39.2574	0.388007
IWA143	wsnp_BE443995B_Ta_2_2	3A	70.0761	0.148148
IWA144	wsnp_BE444144D_Ta_1_1	2D	71.3403	0.167549
IWA145	wsnp_BE444305A_Td_2_1	1A	117.478	0.0352734
IWA146	wsnp_BE444305B_Ta_2_3	1B	86.6668	0.026455
IWA148	wsnp_BE444359B_Td_2_3	Unk	Unk	0.319224
IWA151	wsnp_BE444579D_Ta_2_1	Unk	Unk	0.222222
IWA152	wsnp_BE444579D_Ta_2_2	3D	12.9429	0.248677
IWA153	wsnp_BE444579D_Ta_2_3	3D	16.9787	0.222222
IWA154	wsnp_BE444644A_Ta_2_1	5A	54.1912	0.453263
IWA155	wsnp_BE444644A_Ta_2_2	5A	54.1912	0.00529101
IWA156	wsnp_BE444720A_Ta_2_1	5A	44.0861	0.0405644
IWA157	wsnp_BE444811A_Ta_2_1	4A	39.2574	0.388007
IWA158	wsnp_BE444846B_Ta_2_1	1B	30.4687	0.0352734
IWA160	wsnp_BE444858A_Ta_2_1	4A	39.2574	0.388007
IWA161	wsnp_BE444858D_Ta_1_1	4D	18.9426	0.144621
IWA164	wsnp_BE445121A_Ta_1_8	1A	50.1029	0.0864198
IWA165	wsnp_BE445121D_Ta_2_2	1D	51.906	0.389771
IWA167	wsnp_BE445201D_Ta_1_1	6D	16.7992	0.0194004
IWA169	wsnp_BE445278B_Ta_2_1	2B	126.285	0.444444
IWA170	wsnp_BE445278B_Ta_2_3	2B	126.285	0.43739
IWA171	wsnp_BE445348B_Ta_2_1	3B	90.2466	0.165785
IWA172	wsnp_BE445427A_Ta_2_1	4A	57.2402	0.308642
IWA173	wsnp_BE445431A_Td_2_1	2A	182.569	0.17284
IWA174	wsnp_BE445431A_Td_2_2	Unk	Unk	0.031746
IWA175	wsnp_BE445431B_Ta_1_1	Unk	Unk	0.0652557
IWA176	wsnp_BE445431D_Ta_2_1	2D	167.35	0.141093
IWA177	wsnp_BE445496A_Ta_2_1	3A	59.7305	0.342152
IWA178	wsnp_BE445506A_Ta_2_1	4A	207.065	0.00352734
IWA179	wsnp_BE445506A_Ta_2_2	7A	178.2	0.223986
IWA181	wsnp_BE445506B_Ta_2_2	7B	160.068	0.0229277
IWA182	wsnp_BE445506B_Ta_2_4	7B	160.068	0.174603
IWA184	wsnp_BE445508B_Ta_2_2	Unk	Unk	0.0299824
IWA185	wsnp_BE445667B_Ta_1_1	6B	73.7018	0.118166
IWA186	wsnp_BE446087B_Ta_2_1	3B	68.418	0.132275
IWA187	wsnp_BE446161B_Td_2_2	4B	72.6671	0.0141093
IWA188	wsnp_BE446240B_Ta_2_1	1B	70.1915	0.130511
IWA189	wsnp_BE446240B_Ta_2_3	1B	50.6957	0.35097
IWA192	wsnp_BE446344A_Ta_2_1	4A	39.2574	0.386243
IWA193	wsnp_be446380A_Ta_2_3	3B	0.688453	0.0987654
IWA197	wsnp_BE446509B_Ta_2_6	5B	195.877	0.146384
IWA198	wsnp_BE446672B_Ta_2_1	1B	136.888	0.0652557
IWA200	wsnp_be471201A_Ta_1_1	2A	170.604	0.169312
IWA202	wsnp_BE471213B_Ta_2_2	Unk	Unk	0.0141093
IWA203	wsnp_BE471213D_Ta_2_1	6D	122.816	0.483245
IWA204	wsnp_be471272A_Ta_2_1	7A	80.6168	0.104056
IWA205	wsnp_be471272A_Ta_2_2	Unk	Unk	0.0687831
IWA206	wsnp_BE488206B_Ta_2_1	6B	48.4572	0.287478
IWA207	wsnp_BE488220B_Ta_1_1	2B	149.356	0.00881834
IWA208	wsnp_be488670A_Ta_2_1	7A	82.3403	0.195767
IWA209	wsnp_BE488779D_Ta_1_2	2D	81.5816	0.155203
IWA210	wsnp_BE489326B_Ta_2_1	3B	73.8306	0.349206
IWA211	wsnp_BE489326B_Ta_2_2	3B	73.8306	0.391534
IWA213	wsnp_BE489692B_Ta_2_2	1B	45.0585	0.375661
IWA214	wsnp_BE489894A_Ta_2_1	6A	183.234	0.324515
IWA215	wsnp_BE489896A_Ta_2_1	6A	89.8724	0.037037
IWA217	wsnp_BE490041A_Ta_2_1	1A	43.0467	0.275132
IWA218	wsnp_BE490147A_Ta_2_1	6A	115.764	0.474427
IWA219	wsnp_BE490147B_Ta_2_1	6B	97.1777	0.0282187
IWA220	wsnp_be490149B_Ta_1_1	7B	57.6878	0.0881834
IWA221	wsnp_BE490200B_Ta_2_1	6B	101.167	0.282187
IWA222	wsnp_be490219A_Ta_1_1	Unk	Unk	0.042328
IWA223	wsnp_be490219D_Ta_1_1	7D	67.3961	0.00176367
IWA224	wsnp_BE490226A_Ta_2_2	6A	114.454	0.472663
IWA226	wsnp_BE490267A_Ta_2_1	2B	163.38	0.167549
IWA227	wsnp_BE490384A_Ta_2_1	Unk	Unk	0.497354
IWA228	wsnp_BE490384A_Ta_2_7	2A	225.971	0
IWA229	wsnp_BE490384D_Ta_1_1	2D	163.118	0.0776014
IWA230	wsnp_BE490384D_Ta_1_2	2D	164.851	0.0776014
IWA232	wsnp_BE490599A_Ta_2_1	4A	67.0196	0.021164
IWA233	wsnp_BE490604A_Ta_2_1	6A	75.4526	0.306878
IWA234	wsnp_BE490613A_Ta_2_1	3A	82.7464	0.375661
IWA235	wsnp_BE490643D_Ta_2_1	7D	125.775	0.111111
IWA236	wsnp_BE490651A_Ta_2_2	3A	102.865	0.010582
IWA237	wsnp_BE490744A_Td_2_1	Unk	Unk	0.015873
IWA238	wsnp_BE490744B_Ta_2_1	Unk	Unk	0.0546737
IWA239	wsnp_BE490744B_Ta_2_2	3B	89.4098	0.109347
IWA240	wsnp_BE490763A_Ta_1_2	Unk	Unk	0.0141093
IWA241	wsnp_BE490763A_Ta_1_3	Unk	Unk	0.0141093
IWA242	wsnp_BE490763B_Ta_2_1	2B	162.838	0.402116
IWA244	wsnp_BE490763B_Ta_2_3	2B	162.838	0.0740741
IWA245	wsnp_be493897D_Ta_1_1	7D	67.3961	0.0458554
IWA246	wsnp_be494028A_Ta_2_1	7A	81.5308	0.444444
IWA247	wsnp_BE494426A_Ta_1_2	5A	81.9688	0.0582011
IWA248	wsnp_BE494474A_Ta_2_1	3A	81.444	0.00176367
IWA249	wsnp_BE494474A_Ta_2_2	3A	81.444	0.015873
IWA250	wsnp_BE494474A_Ta_2_3	3A	81.444	0.451499
IWA251	wsnp_BE494474B_Ta_2_1	3B	85.1307	0.0987654
IWA252	wsnp_BE494474B_Ta_2_2	3B	85.1307	0.0546737
IWA253	wsnp_BE494482B_Ta_2_1	Unk	Unk	0.0299824
IWA254	wsnp_BE494527A_Ta_2_1	1A	122.378	0.00881834
IWA255	wsnp_BE494527B_Ta_2_1	1B	91.3677	0.440917
IWA257	wsnp_BE494910D_Ta_1_16	4B	69.0186	0.0194004
IWA258	wsnp_BE495116B_Ta_2_2	Unk	Unk	0.00176367
IWA259	wsnp_BE495143A_Ta_2_1	6A	138.2	0.306878
IWA260	wsnp_BE495143A_Ta_2_2	6A	138.2	0.306878
IWA261	wsnp_BE495175A_Ta_1_1	3A	23.2776	0.0458554
IWA262	wsnp_BE495277A_Ta_2_1	5A	81.6409	0.0564374
IWA263	wsnp_BE495277A_Ta_2_5	5A	81.6409	0.0564374
IWA265	wsnp_BE495277B_Ta_2_5	5B	101.607	0.167549
IWA266	wsnp_BE495325D_Ta_1_1	7D	98.0984	0.010582
IWA267	wsnp_BE495542A_Ta_2_1	Unk	Unk	0.123457
IWA268	wsnp_BE495786A_Ta_2_1	1A	84.9888	0.112875
IWA269	wsnp_BE495786B_Ta_2_1	1B	60.2512	0.320988
IWA270	wsnp_BE495786B_Ta_2_2	1B	60.745	0.354497
IWA271	wsnp_BE495896B_Ta_2_1	5B	59.2589	0.338624
IWA272	wsnp_BE496826A_Ta_2_2	6A	7.41686	0.37037
IWA273	wsnp_BE496826A_Ta_2_3	6A	8.27005	0.45679
IWA274	wsnp_be496863A_Ta_2_1	7A	53.6358	0.209877
IWA276	wsnp_be496863B_Ta_2_1	7B	31.8869	0.439153
IWA277	wsnp_be496863B_Ta_2_2	7B	31.8869	0.442681
IWA278	wsnp_BE496976A_Ta_2_1	5A	54.1912	0.00881834
IWA279	wsnp_BE496976B_Ta_2_1	5B	47.3708	0.340388
IWA280	wsnp_BE496983B_Ta_2_1	3B	52.7972	0.19224
IWA281	wsnp_BE496986A_Ta_2_1	6A	115.764	0.47619
IWA283	wsnp_BE496986B_Ta_2_2	6B	97.1777	0.0282187
IWA285	wsnp_BE497160A_Ta_1_1	4A	18.762	0.112875
IWA286	wsnp_BE497160D_Ta_2_1	4D	52.8111	0.0917108
IWA287	wsnp_BE497160D_Ta_2_2	Unk	Unk	0.100529
IWA291	wsnp_BE497368A_Ta_2_1	5A	45.955	0.291005
IWA292	wsnp_BE497469B_Ta_2_1	3B	72.5309	0.239859
IWA293	wsnp_BE497494A_Td_2_1	2A	84.7296	0.0617284
IWA294	wsnp_BE497494A_Td_2_2	2A	84.7296	0.0617284
IWA295	wsnp_BE497494B_Ta_2_1	2B	76.0234	0.0511464
IWA296	wsnp_BE497618A_Ta_1_1	4A	61.6265	0.231041
IWA297	wsnp_BE497701B_Ta_2_1	6B	99.4607	0.0299824
IWA299	wsnp_BE497740B_Ta_2_2	3B	129.577	0.283951
IWA300	wsnp_BE497820A_Ta_2_2	5A	67.9489	0.315697
IWA301	wsnp_BE497820B_Ta_2_1	5B	81.3222	0.208113
IWA302	wsnp_BE497820B_Ta_2_2	5D2	43.0547	0.380952
IWA303	wsnp_BE497820B_Ta_2_3	5B	79.1449	0.335097
IWA304	wsnp_BE497845D_Ta_1_1	7D	127.713	0.0987654
IWA305	wsnp_BE498209A_Ta_2_1	7A	65.8239	0.425044
IWA306	wsnp_BE498323B_Ta_2_1	7B	65.5565	0.231041
IWA307	wsnp_BE498419B_Ta_1_2	Unk	Unk	0.425044
IWA308	wsnp_BE498419B_Ta_1_3	Unk	Unk	0.425044
IWA310	wsnp_be498599B_Ta_1_1	2B	146.94	0.0582011
IWA311	wsnp_BE498662B_Ta_2_1	7B	46.8006	0.402116
IWA312	wsnp_BE498662B_Ta_2_5	7B	46.8006	0.0529101
IWA313	wsnp_BE498730A_Ta_2_1	2A	123.336	0.0776014
IWA315	wsnp_BE498768A_Ta_2_1	Unk	Unk	0.010582
IWA316	wsnp_BE498786B_Ta_2_1	3B	63.9015	0.0776014
IWA319	wsnp_BE498892A_Ta_2_25	2A	222.154	0.160494
IWA320	wsnp_BE498985A_Ta_2_1	7B	106.148	0.262787
IWA321	wsnp_BE499016B_Ta_2_1	3B	101.369	0.00176367
IWA322	wsnp_BE499016D_Ta_2_1	Unk	Unk	0
IWA323	wsnp_BE499251A_Ta_2_1	2A	241.237	0.0299824
IWA324	wsnp_BE499257A_Ta_2_1	5A	54.1912	0.00352734
IWA325	wsnp_BE499309D_Ta_2_2	Unk	Unk	0.0493827
IWA326	wsnp_be499362B_Td_2_1	2B	149.356	0.010582
IWA327	wsnp_BE499456B_Ta_1_1	4B	43.7414	0.0934744
IWA328	wsnp_BE499478B_Ta_2_1	2B	94.3514	0.388007
IWA329	wsnp_BE499546B_Ta_2_1	4B	89.8702	0.328042
IWA330	wsnp_BE499835A_Ta_2_1	5A	30.0989	0.42328
IWA331	wsnp_BE499835A_Ta_2_2	5A	30.0989	0.0652557
IWA332	wsnp_BE499835B_Ta_2_5	5B	23.3334	0.324515
IWA333	wsnp_BE500291A_Ta_2_1	5A	44.0861	0.234568
IWA334	wsnp_be500615A_Ta_1_1	7A	65.3082	0.00529101
IWA335	wsnp_BE500759A_Td_2_1	3A	60.053	0.0440917
IWA336	wsnp_BE517627A_Ta_2_1	2A	117.569	0.470899
IWA337	wsnp_BE517711B_Ta_2_1	5B	102.377	0.315697
IWA338	wsnp_BE517711B_Ta_2_2	5B	102.377	0.315697
IWA339	wsnp_BE517729A_Ta_2_1	1A	103.741	0.358025
IWA342	wsnp_BE517805D_Ta_1_1	1D	61.7902	0.00881834
IWA343	wsnp_BE517877A_Td_2_3	2A	88.2725	0.0599647
IWA345	wsnp_BE517946D_Ta_1_2	2D	167.35	0.13933
IWA346	wsnp_BE518003B_Ta_2_2	Unk	Unk	0.0176367
IWA347	wsnp_BE518003B_Ta_2_3	3B	63.9015	0.190476
IWA348	wsnp_BE518357B_Ta_2_2	Unk	Unk	0.0388007
IWA350	wsnp_BE518379D_Ta_1_1	Unk	Unk	0.00881834
IWA351	wsnp_BE518393A_Td_2_2	Unk	Unk	0
IWA352	wsnp_BE518393A_Td_2_3	1A	68.5132	0.10582
IWA353	wsnp_BE518403B_Ta_1_1	Unk	Unk	0.0405644
IWA354	wsnp_be518436B_Ta_2_1	7B	61.3824	0.0388007
IWA356	wsnp_BE585780A_Ta_2_1	1A	64.9985	0.354497
IWA357	wsnp_BE585780A_Ta_2_2	1A	65.3332	0.0352734
IWA358	wsnp_BE585781D_Ta_1_1	Unk	Unk	0.015873
IWA359	wsnp_BE586072D_Ta_1_2	7D	67.3961	0.00352734
IWA360	wsnp_BE586140A_Ta_2_1	1A	37.8784	0.0299824
IWA361	wsnp_BE586140B_Ta_2_1	Unk	Unk	0.111111
IWA362	wsnp_BE586140D_Ta_2_2	1D	48.8066	0.377425
IWA364	wsnp_BE590553A_Ta_2_6	Unk	Unk	0.116402
IWA366	wsnp_BE590553B_Td_2_3	Unk	Unk	0.010582
IWA367	wsnp_BE590634B_Ta_2_1	1B	89.7644	0.329806
IWA368	wsnp_BE590634B_Ta_2_5	1B	89.7644	0.333333
IWA370	wsnp_BE591002A_Ta_2_4	Unk	Unk	0.375661
IWA372	wsnp_BE591243A_Td_2_2	Unk	Unk	0.00529101
IWA373	wsnp_BE591248B_Td_2_1	Unk	Unk	0
IWA375	wsnp_be591305B_Ta_1_1	7B	55.4685	0.0793651
IWA376	wsnp_BE591466B_Ta_2_1	Unk	Unk	0.0299824
IWA377	wsnp_BE591466B_Ta_2_2	3B	73.8306	0.391534
IWA379	wsnp_BE591604B_Ta_2_1	Unk	Unk	0.0546737
IWA380	wsnp_BE591684B_Ta_2_1	Unk	Unk	0.0299824
IWA381	wsnp_BE591739A_Ta_2_2	Unk	Unk	0.00529101
IWA382	wsnp_BE591739D_Ta_2_3	4D	52.051	0.109347
IWA383	wsnp_BE591777A_Ta_1_1	Unk	Unk	0.0229277
IWA384	wsnp_BE591818D_Ta_2_2	Unk	Unk	0.116402
IWA385	wsnp_BE591861A_Ta_2_5	4A	39.2574	0.386243
IWA387	wsnp_BE591931B_Ta_2_2	6B	89.9838	0
IWA388	wsnp_BE604721A_Ta_2_1	6A	89.8724	0.407407
IWA389	wsnp_BE604861B_Ta_2_1	2B	141.421	0.268078
IWA390	wsnp_BE604885A_Ta_2_1	3A	151.49	0.215168
IWA391	wsnp_BE604885A_Ta_2_2	3A	152.543	0.0564374
IWA392	wsnp_BE605063A_Ta_2_2	1A	72.4028	0.0352734
IWA393	wsnp_BE605063A_Ta_2_3	1A	72.4028	0.0352734
IWA394	wsnp_BE605194B_Ta_2_1	7B	105.712	0.262787
IWA395	wsnp_BE605194B_Ta_2_7	7B	105.503	0.262787
IWA396	wsnp_BE606403B_Ta_2_1	5B	62.9022	0.114638
IWA397	wsnp_BE606541B_Ta_2_1	Unk	Unk	0.0564374
IWA401	wsnp_BE637507A_Ta_2_1	4A	39.2574	0.386243
IWA402	wsnp_BE637808A_Ta_2_1	4A	73.8397	0.227513
IWA403	wsnp_BE637864B_Ta_1_1	1B	31.4371	0.137566
IWA404	wsnp_BE637911B_Ta_2_1	6B	118.54	0.19224
IWA405	wsnp_BE637911B_Ta_2_2	6B	118.54	0.0952381
IWA406	wsnp_BE637971B_Ta_1_20	1B	9.55554	0.469136
IWA408	wsnp_BE638137B_Ta_2_2	4B	119.74	0.186949
IWA411	wsnp_BF145580A_Ta_2_1	2A	96.9512	0.365079
IWA412	wsnp_BF145580A_Ta_2_2	2A	96.47	0.365079
IWA413	wsnp_BF146221B_Ta_2_2	2B	53.0139	0.00529101
IWA414	wsnp_BF200531A_Ta_2_1	1A	24.9644	0.292769
IWA415	wsnp_BF200640B_Ta_2_1	1B	96.1262	0.0388007
IWA416	wsnp_BF200644A_Ta_1_1	6A	89.8724	0.0141093
IWA417	wsnp_BF200742D_Ta_1_1	Unk	Unk	0.234568
IWA418	wsnp_BF200891B_Ta_2_1	7B	40.6224	0.104056
IWA420	wsnp_BF201102B_Ta_2_1	5A	10.8264	0.417989
IWA421	wsnp_BF201102B_Ta_2_5	5B	23.6237	0.372134
IWA422	wsnp_BF201235A_Ta_2_19	2A	9.58311	0.229277
IWA423	wsnp_BF201235A_Ta_2_4	2A	9.58311	0.229277
IWA424	wsnp_BF201533A_Ta_2_3	2A	123.336	0.412698
IWA425	wsnp_BF201652B_Td_2_1	Unk	Unk	0.00176367
IWA426	wsnp_BF201830B_Ta_1_1	Unk	Unk	0.246914
IWA427	wsnp_BF201830B_Ta_1_2	Unk	Unk	0.261023
IWA429	wsnp_BF202681B_Ta_2_2	2B	94.0082	0.343915
IWA430	wsnp_BF202706D_Ta_1_1	4D	18.9426	0.142857
IWA431	wsnp_BF202806B_Ta_2_1	7B	123.589	0.37037
IWA433	wsnp_BF202975B_Ta_2_1	2B	134.865	0.439153
IWA434	wsnp_BF291478B_Ta_2_1	6B	79.9988	0.310406
IWA435	wsnp_BF291549B_Ta_1_1	1B	30.4687	0.0846561
IWA436	wsnp_BF291608B_Ta_2_1	7B	90.0787	0.42328
IWA437	wsnp_BF291608B_Ta_2_2	7B	90.0787	0.42328
IWA438	wsnp_BF291674B_Ta_2_1	2B	149.356	0.0458554
IWA439	wsnp_BF291736B_Ta_1_1	2B	125.887	0.0405644
IWA440	wsnp_BF291928A_Ta_1_1	3B	156.86	0.010582
IWA441	wsnp_BF291974A_Ta_2_1	6A	197.391	0.0299824
IWA442	wsnp_BF291974A_Ta_2_2	6A	198.143	0.0740741
IWA443	wsnp_BF292295A_Ta_2_1	3A	46.835	0.153439
IWA444	wsnp_BF292596A_Ta_1_1	3A	119.09	0.435626
IWA445	wsnp_BF292596A_Ta_1_3	3A	119.09	0.419753
IWA446	wsnp_BF292987B_Td_2_1	7B	98.7774	0.010582
IWA447	wsnp_BF293133A_Ta_2_2	3A	3.93132	0.343915
IWA448	wsnp_BF293181A_Ta_2_4	7A	100.182	0.111111
IWA449	wsnp_BF293181B_Ta_2_1	7B	63.7123	0.0687831
IWA450	wsnp_BF293311B_Ta_2_1	6B	63.9175	0.144621
IWA453	wsnp_BF293573B_Ta_1_1	4B	43.7414	0.0511464
IWA454	wsnp_BF293620A_Ta_2_1	5A	123.209	0.100529
IWA455	wsnp_BF293620A_Ta_2_3	5A	124.37	0.00352734
IWA456	wsnp_BF428573A_Ta_1_1	Unk	Unk	0.031746
IWA457	wsnp_BF428573B_Td_2_2	6B	97.1777	0.0229277
IWA458	wsnp_BF428701D_Ta_1_1	6D	16.6732	0
IWA459	wsnp_BF428726A_Ta_2_5	1A	84.9888	0.121693
IWA461	wsnp_BF428792D_Ta_1_3	2D	72.9271	0.00881834
IWA462	wsnp_BF429272A_Ta_2_1	3A	75.2428	0.248677
IWA464	wsnp_BF429272B_Ta_2_3	Unk	Unk	0.276896
IWA465	wsnp_BF473052D_Ta_2_1	4D	47.8803	0
IWA467	wsnp_BF473138A_Ta_2_1	Unk	Unk	0.0793651
IWA468	wsnp_BF473658B_Ta_2_1	5B	59.2589	0.285714
IWA469	wsnp_BF473744B_Ta_2_1	2B	169.503	0.0811287
IWA470	wsnp_BF473744B_Ta_2_2	2B	169.503	0.149912
IWA471	wsnp_BF473825A_Ta_1_4	Unk	Unk	0.0917108
IWA472	wsnp_BF473884A_Ta_1_1	7A	41.0428	0.0776014
IWA473	wsnp_BF473884A_Ta_1_3	7A	41.0428	0.0776014
IWA474	wsnp_BF474139D_Ta_2_1	Unk	Unk	0.485009
IWA475	wsnp_BF474340A_Ta_2_1	1A	134.576	0.156966
IWA476	wsnp_BF474379A_Ta_2_1	7A	100.182	0.13933
IWA477	wsnp_BF474379A_Ta_2_2	7A	100.182	0.312169
IWA478	wsnp_BF474379B_Ta_2_1	7B	81.921	0.0335097
IWA479	wsnp_BF474552B_Ta_1_1	7B	31.8869	0.439153
IWA480	wsnp_BF474606A_Td_2_1	5A	12.9248	0.0440917
IWA481	wsnp_BF474606A_Td_2_2	Unk	Unk	0.0440917
IWA482	wsnp_BF474615A_Ta_1_1	4A	77.8407	0.213404
IWA483	wsnp_BF474615A_Ta_1_4	4A	76.1948	0.010582
IWA484	wsnp_bf474746A_Ta_1_1	Unk	Unk	0.485009
IWA485	wsnp_BF474862A_Ta_2_1	4A	133.724	0.109347
IWA486	wsnp_bf474966A_Ta_2_1	7A	74.2388	0.21164
IWA488	wsnp_BF475068A_Ta_2_1	2A	149.687	0.195767
IWA491	wsnp_BF478690B_Ta_2_1	1B	57.6026	0.433862
IWA492	wsnp_BF478737A_Ta_2_1	1A	60.9549	0.497354
IWA493	wsnp_BF482269A_Ta_2_1	4A	39.2574	0.38448
IWA494	wsnp_BF482269B_Ta_1_1	4B	59.7469	0.0246914
IWA496	wsnp_BF482403D_Ta_2_1	Unk	Unk	0.0335097
IWA497	wsnp_BF482529A_Ta_2_5	7A	95.5142	0.176367
IWA498	wsnp_BF482891A_Ta_2_2	1A	48.9045	0.0899471
IWA499	wsnp_BF482950A_Ta_2_1	Unk	Unk	0.0388007
IWA500	wsnp_BF482960B_Ta_1_4	4B	37.8564	0.148148
IWA501	wsnp_BF483039A_Ta_2_1	7A	185.036	0.271605
IWA502	wsnp_BF483039A_Ta_2_3	7A	185.036	0.252205
IWA503	wsnp_BF483091A_Ta_2_2	6A	190.98	0.116402
IWA505	wsnp_BF483091D_Ta_2_3	Unk	Unk	0.446208
IWA507	wsnp_BF483648B_Ta_2_1	7B	65.5565	0.0934744
IWA508	wsnp_BF483993A_Ta_2_1	6A	80.3521	0.123457
IWA509	wsnp_BF484028B_Td_2_1	5A	140.593	0
IWA512	wsnp_BF484585D_Ta_1_1	Unk	Unk	0.0299824
IWA513	wsnp_BF484606A_Ta_2_3	1A	36.1512	0.047619
IWA514	wsnp_BF484656D_Ta_1_1	1D	89.8457	0.00881834
IWA515	wsnp_BF485168B_Ta_2_1	1B	66.5104	0.453263
IWA516	wsnp_BF485305D_Ta_2_1	Unk	Unk	0.015873
IWA517	wsnp_BF485305D_Ta_2_2	Unk	Unk	0.0987654
IWA520	wsnp_BG262287B_Td_2_2	7B	108.742	0.021164
IWA521	wsnp_BG262287B_Td_2_5	7B	108.742	0.021164
IWA522	wsnp_BG262421A_Ta_2_2	6A	82.0501	0.0141093
IWA524	wsnp_BG262734A_Ta_2_7	3A	131.681	0.391534
IWA525	wsnp_BG262734D_Ta_1_1	Unk	Unk	0.0123457
IWA526	wsnp_BG263028B_Ta_2_2	1B	30.4687	0.0511464
IWA527	wsnp_BG263233A_Td_2_2	Unk	Unk	0.0282187
IWA529	wsnp_BG263266A_Ta_1_1	Unk	Unk	0.382716
IWA530	wsnp_BG263358A_Ta_2_1	1A	110.703	0.492063
IWA531	wsnp_BG263358A_Ta_2_3	1A	110.703	0.398589
IWA532	wsnp_BG263358D_Ta_2_1	Unk	Unk	0.4903
IWA533	wsnp_BG263521A_Ta_2_1	2A	117.569	0.396825
IWA534	wsnp_BG263521A_Ta_2_2	2A	117.569	0.396825
IWA535	wsnp_BG263521B_Ta_2_1	2B	126.285	0.209877
IWA536	wsnp_BG263758A_Ta_1_1	3A	62.4934	0.0440917
IWA537	wsnp_BG263758B_Ta_2_1	3B	84.1871	0.35097
IWA538	wsnp_BG263769A_Td_2_1	3A	62.4934	0.0282187
IWA539	wsnp_BG274019B_Ta_2_1	2B	160.442	0.21164
IWA540	wsnp_BG274294B_Ta_2_3	1B	66.1834	0.220459
IWA544	wsnp_BG274584B_Ta_2_3	2B	203.599	0.366843
IWA545	wsnp_BG274687B_Ta_2_1	1B	136.888	0.391534
IWA546	wsnp_BG275030A_Td_2_1	2B	56.1715	0.00881834
IWA547	wsnp_BG275030D_Ta_2_2	2D	39.761	0.280423
IWA548	wsnp_BG313179A_Ta_1_1	Unk	Unk	0.00176367
IWA549	wsnp_BG313179A_Ta_1_2	Unk	Unk	0.00176367
IWA550	wsnp_BG313179B_Ta_2_1	Unk	Unk	0.380952
IWA554	wsnp_BG313767B_Ta_2_1	1B	73.1223	0.162257
IWA555	wsnp_BG313767D_Ta_2_1	1D	71.9295	0.0123457
IWA556	wsnp_BG313770A_Ta_2_1	7A	19.6564	0.0776014
IWA557	wsnp_BG313770A_Ta_2_3	7A	19.6564	0.0776014
IWA558	wsnp_BG313770B_Ta_1_1	4A	154.263	0.153439
IWA559	wsnp_BG313770B_Ta_1_3	4A	154.263	0.12522
IWA560	wsnp_BG314157A_Ta_2_1	1A	92.9019	0.26455
IWA561	wsnp_BG314205D_Ta_2_3	2B	110.847	0.00176367
IWA562	wsnp_BG314532A_Ta_2_1	2A	87.3764	0.40388
IWA564	wsnp_BG604404B_Ta_2_1	4B	111.348	0.222222
IWA566	wsnp_BG604493B_Ta_1_1	4B	38.9588	0.488536
IWA567	wsnp_BG604577D_Ta_1_1	Unk	Unk	0.00176367
IWA568	wsnp_BG604678A_Ta_1_2	4A	76.1948	0.0123457
IWA569	wsnp_BG604678A_Ta_1_3	4A	76.1948	0.010582
IWA570	wsnp_BG605258B_Ta_2_1	2B	240.337	0.243386
IWA571	wsnp_BG605258B_Ta_2_7	2B	230.088	0.458554
IWA573	wsnp_BG606586B_Ta_2_13	1B	63.9323	0.104056
IWA574	wsnp_bg606625A_Ta_2_1	2A	128.372	0.45679
IWA575	wsnp_BG606636A_Ta_1_1	2B	110.847	0.00176367
IWA576	wsnp_BG606780A_Td_2_1	5A	143.301	0.00881834
IWA577	wsnp_BG606986A_Ta_2_1	1A	114.305	0.26455
IWA578	wsnp_BG606986A_Ta_2_4	1A	114.646	0.26455
IWA579	wsnp_BG606986B_Ta_2_1	1B	86.1281	0.38448
IWA580	wsnp_BG607036B_Ta_1_1	1B	38.1516	0.0246914
IWA581	wsnp_BG607088A_Ta_1_1	2A	88.2725	0.492063
IWA582	wsnp_BG607308A_Ta_2_1	5A	145.537	0.310406
IWA583	wsnp_BG607308A_Ta_2_2	5A	145.537	0.312169
IWA586	wsnp_BG608232B_Ta_2_1	2B	147.283	0.4903
IWA587	wsnp_BG608232B_Ta_2_2	2B	147.283	0.4903
IWA588	wsnp_BG608354A_Ta_2_1	2A	114.699	0.345679
IWA589	wsnp_BJ224975A_Ta_2_1	5A	123.209	0.0670194
IWA590	wsnp_BJ224975A_Ta_2_2	5A	123.209	0.132275
IWA592	wsnp_BJ291318B_Td_2_1	Unk	Unk	0.0229277
IWA593	wsnp_BM134363A_Ta_2_4	7A	107.389	0.0388007
IWA594	wsnp_BM134363B_Ta_2_7	7B	88.173	0.0617284
IWA596	wsnp_BM134512B_Ta_2_1	6B	83.0407	0.417989
IWA597	wsnp_BM136727B_Ta_2_6	6B	94.9575	0.114638
IWA599	wsnp_BM137835D_Ta_2_1	6D	113.003	0.499118
IWA600	wsnp_BM137835D_Ta_2_3	6A	197.391	0.499118
IWA601	wsnp_BM137879A_Ta_2_1	1A	102.261	0.229277
IWA602	wsnp_BM137927A_Ta_2_1	3A	172.15	0.486772
IWA603	wsnp_BM138178A_Ta_2_1	4A	33.698	0.467372
IWA604	wsnp_bm138650D_Ta_2_2	7D	69.11	0.202822
IWA605	wsnp_BM140362A_Ta_2_2	1A	96.3228	0.499118
IWA607	wsnp_BM140364B_Ta_2_1	2B	76.0234	0.19224
IWA608	wsnp_BM140364B_Ta_2_3	2B	76.0234	0.19224
IWA609	wsnp_BM140538D_Ta_2_1	2D	83.9787	0.047619
IWA610	wsnp_BQ159467B_Ta_2_1	3B	84.5491	0.0881834
IWA611	wsnp_BQ159467B_Ta_2_2	3B	84.5491	0.0881834
IWA613	wsnp_BQ159615B_Ta_2_1	6B	79.9988	0.312169
IWA614	wsnp_BQ160404A_Ta_1_1	7A	116.509	0.0970018
IWA615	wsnp_BQ160404B_Ta_2_2	7B	107.433	0.162257
IWA617	wsnp_BQ161448B_Ta_2_1	6B	77.4273	0.428571
IWA618	wsnp_BQ161779B_Ta_2_4	6B	95.039	0.118166
IWA619	wsnp_BQ161779D_Ta_2_1	6D	27.1524	0.0511464
IWA620	wsnp_BQ166999B_Ta_2_1	5B	53.2132	0.216931
IWA622	wsnp_BQ167224B_Ta_2_1	6B	32.2504	0.0335097
IWA623	wsnp_BQ167580A_Ta_1_1	3A	123.088	0.0828924
IWA624	wsnp_BQ167580B_Ta_2_1	3B	123.286	0.10582
IWA625	wsnp_BQ168298A_Ta_1_1	Unk	Unk	0.042328
IWA627	wsnp_BQ168329A_Td_2_1	Unk	Unk	0.0546737
IWA628	wsnp_BQ168706B_Ta_2_1	3B	73.8306	0.114638
IWA629	wsnp_BQ168706B_Ta_2_2	3B	73.8306	0.33157
IWA630	wsnp_BQ168780B_Ta_2_1	2A	77.5195	0.294533
IWA631	wsnp_BQ169501A_Ta_1_1	Unk	Unk	0.382716
IWA632	wsnp_BQ169669B_Ta_2_2	7B	53.1509	0.100529
IWA633	wsnp_bq170165A_Ta_1_1	7A	97.5837	0.0176367
IWA634	wsnp_BQ171182B_Ta_1_1	6B	109.069	0.134039
IWA635	wsnp_BQ171683A_Ta_2_1	7A	100.182	0.135802
IWA636	wsnp_BQ171683B_Ta_2_1	7B	62.6242	0.118166
IWA637	wsnp_BQ171931A_Ta_2_1	3A	75.2428	0.0828924
IWA638	wsnp_BQ172173B_Ta_2_2	2B	203.64	0.0970018
IWA639	wsnp_CAP11_c1029_611774	1A	65.3332	0.0511464
IWA642	wsnp_CAP11_c1043_618449	1D	50.7532	0.432099
IWA643	wsnp_CAP11_c1051_622082	3D	21.8501	0.416226
IWA646	wsnp_CAP11_c1110_651691	Unk	Unk	0.0141093
IWA647	wsnp_CAP11_c1114_653767	6A	45.7345	0.146384
IWA648	wsnp_CAP11_c1116_654940	5A	185.951	0.347443
IWA651	wsnp_CAP11_c1137_665340	6A	115.764	0.38448
IWA652	wsnp_CAP11_c114_140053	2B	110.847	0.328042
IWA653	wsnp_CAP11_c1155_673549	6A	115.764	0.474427
IWA654	wsnp_CAP11_c1178_684471	6A	122.944	0.0141093
IWA655	wsnp_CAP11_c1182_686503	Unk	Unk	0.162257
IWA657	wsnp_CAP11_c1185_687769	6B	94.9575	0.407407
IWA660	wsnp_CAP11_c1196_692246	7B	57.3804	0.176367
IWA662	wsnp_CAP11_c1214_700133	3B	52.7972	0.0299824
IWA663	wsnp_CAP11_c1214_700174	3B	52.7972	0.12522
IWA664	wsnp_CAP11_c1244_714229	6A	117.039	0.388007
IWA666	wsnp_CAP11_c1355_767877	6B	2.58405	0.015873
IWA670	wsnp_CAP11_c1432_806102	6B	105.193	0.12522
IWA672	wsnp_CAP11_c146_160903	1A	150.061	0.190476
IWA674	wsnp_CAP11_c1506_840938	5A	145.537	0.361552
IWA675	wsnp_CAP11_c1506_840951	5A	145.537	0.354497
IWA677	wsnp_CAP11_c1556_864919	2A	114.699	0.037037
IWA678	wsnp_CAP11_c157_167844	Unk	Unk	0.0740741
IWA679	wsnp_CAP11_c1591_881161	7A	52.885	0.015873
IWA680	wsnp_CAP11_c1594_882280	6A	37.3293	0.00529101
IWA682	wsnp_CAP11_c1656_909791	3B	71.6822	0.0987654
IWA683	wsnp_CAP11_c166_172556	6B	95.3526	0.146384
IWA684	wsnp_CAP11_c1711_934478	2A	201.129	0.354497
IWA685	wsnp_CAP11_c1724_940246	6B	79.9988	0.483245
IWA687	wsnp_CAP11_c1740_947838	5A	91.6346	0.00176367
IWA688	wsnp_CAP11_c176_177381	7D	102.763	0
IWA689	wsnp_CAP11_c1761_958064	7A	100.515	0.102293
IWA690	wsnp_CAP11_c1787_968410	2A	88.2725	0.492063
IWA691	wsnp_CAP11_c1815_982483	1A	119.386	0.188713
IWA692	wsnp_CAP11_c1820_985143	2B	260.553	0.21164
IWA693	wsnp_CAP11_c1827_988367	1A	171.156	0.0352734
IWA695	wsnp_CAP11_c1902_1022408	1B	111.203	0.0776014
IWA696	wsnp_CAP11_c1902_1022590	1B	111.203	0.354497
IWA697	wsnp_CAP11_c1956_1045077	2B	149.356	0.0194004
IWA699	wsnp_CAP11_c209_198432	5D1	5	0.26455
IWA700	wsnp_CAP11_c209_198467	5D1	5	0.275132
IWA701	wsnp_CAP11_c209_198671	5D1	5	0.253968
IWA702	wsnp_CAP11_c210_199161	Unk	Unk	0.12522
IWA703	wsnp_CAP11_c2100_1109583	5A	72.6571	0.417989
IWA705	wsnp_CAP11_c2142_1128735	6A	14.4958	0.261023
IWA707	wsnp_CAP11_c2211_1157166	7A	103.714	0.312169
IWA708	wsnp_CAP11_c225_207483	4A	73.8397	0.0828924
IWA709	wsnp_CAP11_c2255_1176515	Unk	Unk	0.0194004
IWA714	wsnp_CAP11_c2309_1201554	3B	123.583	0.107584
IWA716	wsnp_CAP11_c232_212121	Unk	Unk	0.104056
IWA717	wsnp_CAP11_c2352_1220675	3A	13.7535	0
IWA718	wsnp_CAP11_c24_62115	2A	140.951	0.19224
IWA720	wsnp_CAP11_c2438_1258747	3A	65.5362	0.292769
IWA721	wsnp_CAP11_c2439_1259157	5B	88.0573	0.183422
IWA722	wsnp_CAP11_c2439_1259299	5B	89.0153	0.00176367
IWA724	wsnp_CAP11_c2596_1325540	1B	127.858	0.426808
IWA725	wsnp_CAP11_c2596_1325713	Unk	Unk	0.00176367
IWA726	wsnp_CAP11_c262_229860	Unk	Unk	0.00881834
IWA730	wsnp_CAP11_c279_238344	Unk	Unk	0.00176367
IWA731	wsnp_CAP11_c2817_1415793	6A	87.6254	0.269841
IWA732	wsnp_CAP11_c2839_1425826	7D	142.796	0.15873
IWA734	wsnp_CAP11_c287_244799	1B	80.972	0.462081
IWA735	wsnp_CAP11_c29_68486	1A	125.378	0.291005
IWA738	wsnp_CAP11_c299_251377	Unk	Unk	0.271605
IWA739	wsnp_CAP11_c299_251533	5A	156.023	0.100529
IWA741	wsnp_CAP11_c303_253438	6A	115.764	0.366843
IWA742	wsnp_CAP11_c307_255609	2B	146.253	0.440917
IWA743	wsnp_CAP11_c318_261649	3A	82.5516	0.356261
IWA745	wsnp_CAP11_c3219_1585635	6B	0.633468	0.0546737
IWA747	wsnp_CAP11_c323_263628	3B	60.0794	0.239859
IWA748	wsnp_CAP11_c323_263800	3B	60.0794	0.24515
IWA749	wsnp_CAP11_c3271_1608092	2B	20.4628	0.037037
IWA750	wsnp_CAP11_c3346_1639010	4A	51.6283	0.42328
IWA752	wsnp_CAP11_c356_280910	4D	7.99204	0.00529101
IWA755	wsnp_CAP11_c3599_1741800	6B	83.0407	0.328042
IWA756	wsnp_CAP11_c360_282889	Unk	Unk	0.134039
IWA757	wsnp_CAP11_c3658_1764767	5B	0	0.283951
IWA758	wsnp_CAP11_c3742_1796552	3B	11.674	0.00529101
IWA759	wsnp_CAP11_c383_294401	7A	85.513	0.446208
IWA760	wsnp_CAP11_c3842_1829821	2D	55.8433	0.100529
IWA761	wsnp_CAP11_c393_299341	7A	171.326	0.343915
IWA762	wsnp_CAP11_c3947_1866837	2B	76.0234	0.0511464
IWA763	wsnp_CAP11_c3947_1867089	2B	76.0234	0.0493827
IWA764	wsnp_CAP11_c3968_1874257	1A	61.6311	0.0899471
IWA771	wsnp_CAP11_c5240_2436441	2B	126.285	0.486772
IWA772	wsnp_CAP11_c5255_2442548	2B	149.356	0.0176367
IWA775	wsnp_CAP11_c543_375403	1B	65.5228	0.13933
IWA776	wsnp_CAP11_c5474_2542512	2B	126.285	0.486772
IWA777	wsnp_CAP11_c5474_2542616	2B	126.285	0.486772
IWA781	wsnp_CAP11_c558_382875	3B	73.8306	0.0141093
IWA783	wsnp_CAP11_c589_398835	7B	0	0.255732
IWA785	wsnp_CAP11_c59_99317	3B	163.739	0.261023
IWA787	wsnp_CAP11_c59_99769	3B	163.739	0.26455
IWA788	wsnp_CAP11_c592_400447	7A	82.3403	0.0123457
IWA790	wsnp_CAP11_c6264_2895652	1B	60.2512	0.0440917
IWA793	wsnp_CAP11_c631_420055	Unk	Unk	0.0440917
IWA795	wsnp_CAP11_c639_424134	7A	180.694	0.195767
IWA796	wsnp_CAP11_c651_429138	7A	66.9533	0.171076
IWA797	wsnp_CAP11_c651_429263	7A	66.9533	0.171076
IWA798	wsnp_CAP11_c651_429294	7A	66.9533	0.171076
IWA799	wsnp_CAP11_c68_106078	3A	131.681	0.389771
IWA800	wsnp_CAP11_c681_443861	6B	88.8235	0.178131
IWA805	wsnp_CAP11_c76_113375	1B	46.245	0.109347
IWA806	wsnp_CAP11_c763_483530	Unk	Unk	0.0141093
IWA808	wsnp_CAP11_c78_114341	7A	104.366	0.104056
IWA810	wsnp_CAP11_c827_513472	7A	104.863	0.234568
IWA812	wsnp_CAP11_c838_518859	2A	138.735	0.0934744
IWA814	wsnp_CAP11_c847_522893	7B	52.5362	0.179894
IWA821	wsnp_CAP11_c923_558715	5A	168.298	0.126984
IWA822	wsnp_CAP11_c948_571287	5B	101.012	0.495591
IWA823	wsnp_CAP11_c949_571671	Unk	Unk	0.0176367
IWA824	wsnp_CAP11_c949_571734	6B	147.535	0.155203
IWA825	wsnp_CAP11_c951_572693	5A	54.1912	0.010582
IWA826	wsnp_CAP11_c992_593615	4A	53.5894	0.257496
IWA827	wsnp_CAP11_rep_c4009_1892626	Unk	Unk	0.479718
IWA829	wsnp_CAP11_rep_c4012_1894511	2B	126.285	0.483245
IWA830	wsnp_CAP11_rep_c4017_1896951	1D	48.1546	0.495591
IWA832	wsnp_CAP11_rep_c4027_1902057	7B	65.243	0.151675
IWA834	wsnp_CAP11_rep_c4066_1921894	7A	22.1502	0.472663
IWA835	wsnp_CAP11_rep_c4073_1924782	5A	137.97	0.22575
IWA836	wsnp_CAP11_rep_c4076_1926235	7B	104.396	0.291005
IWA837	wsnp_CAP11_rep_c4105_1940985	2B	149.013	0.0282187
IWA838	wsnp_CAP11_rep_c4105_1941066	2B	149.356	0.021164
IWA846	wsnp_CAP11_rep_c4138_1957291	1B	123.568	0.197531
IWA850	wsnp_CAP11_rep_c4151_1963100	5A	70.644	0.465608
IWA851	wsnp_CAP11_rep_c4157_1965583	3A	12.8468	0.253968
IWA854	wsnp_CAP11_rep_c4185_1977142	1B	69.6144	0.218695
IWA855	wsnp_CAP11_rep_c4226_1995152	3A	126.587	0.347443
IWA860	wsnp_CAP11_rep_c4297_2028653	6B	0.313598	0.0599647
IWA861	wsnp_CAP11_rep_c4300_2030142	6B	36.3209	0.215168
IWA864	wsnp_CAP11_rep_c4303_2031651	2A	117.569	0.497354
IWA865	wsnp_CAP11_rep_c4346_2050918	7A	171.326	0.0705467
IWA866	wsnp_CAP11_rep_c4346_2051052	7A	170.562	0.349206
IWA868	wsnp_CAP11_rep_c4382_2067038	5B	0	0.257496
IWA869	wsnp_CAP11_rep_c4487_2113015	2B	126.285	0.483245
IWA874	wsnp_CAP11_rep_c5367_2492424	2B	126.285	0.483245
IWA881	wsnp_CAP11_rep_c6622_3044459	7B	46.8006	0.499118
IWA882	wsnp_CAP11_rep_c6664_3060775	Unk	Unk	0
IWA885	wsnp_CAP11_rep_c7339_3306558	3A	35.8748	0.0229277
IWA887	wsnp_CAP11_rep_c8469_3658252	2A	96.6857	0.380952
IWA890	wsnp_CAP11_rep_c8576_3700031	1B	50.6957	0.232804
IWA891	wsnp_CAP11_rep_c8581_3702222	3A	160.503	0.00705467
IWA892	wsnp_CAP11_rep_c8663_3738968	4B	79.9956	0.0881834
IWA893	wsnp_CAP11_rep_c8666_3740175	Unk	Unk	0.00352734
IWA894	wsnp_CAP11_rep_c8668_3741698	5B	56.7042	0.216931
IWA897	wsnp_CAP11_rep_c8700_3756682	2B	82.8398	0.485009
IWA898	wsnp_CAP11_rep_c8708_3760250	3B	84.5491	0.181658
IWA899	wsnp_CAP11_rep_c8750_3780311	3A	74.3664	0.0194004
IWA905	wsnp_CAP11_rep_c9018_3888047	2B	112.35	0.0546737
IWA907	wsnp_CAP12_c1101_569479	4B	79.9956	0.0440917
IWA908	wsnp_CAP12_c1101_569783	4B	79.0122	0.0687831
IWA911	wsnp_CAP12_c1226_628910	6A	103.904	0.35097
IWA912	wsnp_CAP12_c124_70843	4A	51.6283	0.428571
IWA915	wsnp_CAP12_c1269_649827	2A	86.9615	0.0123457
IWA917	wsnp_CAP12_c13_8078	Unk	Unk	0.479718
IWA919	wsnp_CAP12_c1337_682282	1B	121.862	0.275132
IWA920	wsnp_CAP12_c1337_682349	1B	121.862	0.26455
IWA921	wsnp_CAP12_c1388_706924	6B	4.77923	0.134039
IWA926	wsnp_CAP12_c15_9559	3A	131.681	0.391534
IWA927	wsnp_CAP12_c1503_764765	2D	58.0828	0.015873
IWA928	wsnp_CAP12_c1663_836753	6A	188.986	0.241623
IWA930	wsnp_CAP12_c179_101756	7A	22.1502	0.474427
IWA933	wsnp_CAP12_c197_110707	2B	170.189	0.0405644
IWA936	wsnp_CAP12_c2231_1090724	5B	197.322	0.141093
IWA939	wsnp_CAP12_c2297_1121142	3B	165.407	0.135802
IWA941	wsnp_CAP12_c242_135767	6B	78.3681	0.291005
IWA943	wsnp_CAP12_c243_136063	Unk	Unk	0.00881834
IWA945	wsnp_CAP12_c2547_1227972	5B	103.124	0.037037
IWA946	wsnp_CAP12_c257_143515	1B	70.9419	0.12522
IWA947	wsnp_CAP12_c2642_1266964	Unk	Unk	0.0123457
IWA948	wsnp_CAP12_c2645_1267978	1A	68.5132	0.0899471
IWA950	wsnp_CAP12_c2692_1286812	3A	26.1561	0.00881834
IWA952	wsnp_CAP12_c303_168436	5B	115.339	0.0740741
IWA954	wsnp_CAP12_c3056_1439567	7A	32.8238	0.162257
IWA962	wsnp_CAP12_c399_219300	1B	35.5094	0.031746
IWA967	wsnp_CAP12_c475_258416	6B	116.1	0.486772
IWA970	wsnp_CAP12_c510_276361	2A	26.1772	0.315697
IWA971	wsnp_CAP12_c527_285541	6B	83.0407	0.328042
IWA972	wsnp_CAP12_c5344_2430233	2A	117.569	0.499118
IWA975	wsnp_CAP12_c554_299562	Unk	Unk	0.00881834
IWA977	wsnp_CAP12_c590_319407	Unk	Unk	0.0881834
IWA980	wsnp_CAP12_c633_339740	1D	49.2602	0.470899
IWA984	wsnp_CAP12_c720_382116	6D	4.06026	0.15873
IWA985	wsnp_CAP12_c770_406902	Unk	Unk	0
IWA986	wsnp_CAP12_c79_46308	Unk	Unk	0.433862
IWA987	wsnp_CAP12_c7952_3403722	5B	102.377	0.400353
IWA989	wsnp_CAP12_c812_428290	2D	54.1439	0.0723104
IWA991	wsnp_CAP12_c901_472535	2A	86.9615	0.421517
IWA992	wsnp_CAP12_c928_486444	6A	126.45	0.0440917
IWA997	wsnp_CAP12_rep_c3885_1758057	6B	97.1777	0.222222
IWA999	wsnp_CAP12_rep_c3990_1813147	Unk	Unk	0
IWA1000	wsnp_CAP12_rep_c4048_1842112	6A	197.391	0.486772
IWA1005	wsnp_CAP12_rep_c4157_1894383	1B	64.657	0.141093
IWA1006	wsnp_CAP12_rep_c4278_1949802	4B	68.7331	0.333333
IWA1008	wsnp_CAP12_rep_c4379_1995966	2A	117.569	0.47619
IWA1010	wsnp_CAP12_rep_c4678_2134259	2B	106.261	0.439153
IWA1015	wsnp_CAP12_rep_c8598_3608465	1A	150.061	0.201058
IWA1017	wsnp_CAP12_rep_c8688_3644383	6B	88.4284	0.308642
IWA1018	wsnp_CAP12_rep_c8723_3660715	5B	97.8116	0.486772
IWA1019	wsnp_CAP12_rep_c8867_3720285	3A	78.6142	0.130511
IWA1020	wsnp_CAP7_c1001_511228	Unk	Unk	0.0793651
IWA1021	wsnp_CAP7_c10073_4468366	Unk	Unk	0
IWA1022	wsnp_CAP7_c10100_4479468	7A	14.0095	0.183422
IWA1028	wsnp_CAP7_c1259_634919	4B	74.5865	0.119929
IWA1029	wsnp_CAP7_c1290_650595	5B	59.2589	0
IWA1030	wsnp_CAP7_c12931_5460221	Unk	Unk	0.446208
IWA1031	wsnp_CAP7_c1321_664478	7A	133.841	0.361552
IWA1032	wsnp_CAP7_c1321_664480	7A	133.841	0.361552
IWA1033	wsnp_CAP7_c1339_673581	6A	14.4958	0.276896
IWA1034	wsnp_CAP7_c1340_673935	4A	181.745	0.333333
IWA1036	wsnp_CAP7_c1453_728076	2B	152.205	0.00352734
IWA1037	wsnp_CAP7_c1487_744534	Unk	Unk	0
IWA1040	wsnp_CAP7_c1592_791887	2B	210.154	0.026455
IWA1044	wsnp_CAP7_c172_96407	7B	156.551	0.363316
IWA1045	wsnp_CAP7_c1723_854530	4B	24.8013	0.335097
IWA1046	wsnp_CAP7_c1735_859744	6B	151.273	0.169312
IWA1047	wsnp_CAP7_c1735_859875	6D	126.264	0.37037
IWA1048	wsnp_CAP7_c1839_907899	6A	86.4681	0.345679
IWA1049	wsnp_CAP7_c1839_908011	6A	86.4681	0.343915
IWA1056	wsnp_CAP7_c193_107526	2B	149.356	0.0229277
IWA1057	wsnp_CAP7_c2086_1018815	5B	59.2589	0.141093
IWA1059	wsnp_CAP7_c2233_1085003	2B	125.887	0.0388007
IWA1060	wsnp_CAP7_c2243_1090229	4A	61.6265	0.377425
IWA1061	wsnp_CAP7_c2269_1100432	5B	212.94	0.349206
IWA1062	wsnp_CAP7_c2282_1107112	5A	31.417	0.0899471
IWA1063	wsnp_CAP7_c2345_1136482	5A	11.2199	0.345679
IWA1066	wsnp_CAP7_c254_138937	4A	166.59	0.340388
IWA1068	wsnp_CAP7_c2574_1239140	1B	33.9574	0.00352734
IWA1069	wsnp_CAP7_c266_144809	1B	109.53	0.248677
IWA1071	wsnp_CAP7_c2731_1307600	4A	39.2574	0.388007
IWA1072	wsnp_CAP7_c2782_1329707	2D	130.031	0.0141093
IWA1073	wsnp_CAP7_c2912_1387634	Unk	Unk	0.00881834
IWA1074	wsnp_CAP7_c2931_1395666	4A	64.3668	0.00352734
IWA1076	wsnp_CAP7_c317_172502	2B	210.456	0.100529
IWA1078	wsnp_CAP7_c323_176386	1A	72.7375	0.00881834
IWA1079	wsnp_CAP7_c3386_1586636	5B	84.1817	0.00352734
IWA1081	wsnp_CAP7_c3472_1623955	1A	112.986	0.414462
IWA1082	wsnp_CAP7_c3519_1643682	2D	159.449	0.026455
IWA1083	wsnp_CAP7_c3635_1688824	2D	168.486	0.179894
IWA1084	wsnp_CAP7_c3665_1701376	5B	44.4024	0.426808
IWA1085	wsnp_CAP7_c396_213601	3A	81.444	0
IWA1087	wsnp_CAP7_c402_217331	2B	112.35	0.107584
IWA1089	wsnp_CAP7_c44_26549	7B	12.8974	0.319224
IWA1090	wsnp_CAP7_c444_237594	Unk	Unk	0.0335097
IWA1091	wsnp_CAP7_c4513_2055201	7B	134.912	0.358025
IWA1092	wsnp_CAP7_c4778_2155754	1B	116.693	0.365079
IWA1095	wsnp_CAP7_c522_274783	3B	123.286	0.215168
IWA1097	wsnp_CAP7_c5487_2464864	6A	212.259	0.352734
IWA1099	wsnp_CAP7_c585_304831	Unk	Unk	0.026455
IWA1100	wsnp_CAP7_c599_312057	4B	106.447	0.10582
IWA1102	wsnp_CAP7_c7341_3280398	2B	126.285	0.485009
IWA1103	wsnp_CAP7_c7742_3467376	2A	117.038	0.499118
IWA1105	wsnp_CAP7_c8429_3785777	Unk	Unk	0.262787
IWA1107	wsnp_CAP7_c888_455397	2D	11.6931	0.195767
IWA1108	wsnp_CAP7_c90_52035	7B	40.6224	0.391534
IWA1109	wsnp_CAP7_c940_480745	1B	46.8927	0.232804
IWA1110	wsnp_CAP7_c949_486485	7A	104.863	0.250441
IWA1111	wsnp_CAP7_c949_486600	7A	104.863	0.250441
IWA1113	wsnp_CAP7_rep_c12539_5292305	4B	80.8126	0.328042
IWA1114	wsnp_CAP7_rep_c12606_5316797	2B	94.0082	0.0176367
IWA1116	wsnp_CAP7_rep_c13263_5590226	Unk	Unk	0
IWA1117	wsnp_CAP7_rep_c5204_2330201	7A	134.592	0.0529101
IWA1118	wsnp_CAP7_rep_c5385_2417464	1A	150.061	0.199295
IWA1119	wsnp_CAP7_rep_c5385_2417467	1A	150.061	0.199295
IWA1120	wsnp_CAP7_rep_c5427_2436269	5A	91.6346	0.00176367
IWA1123	wsnp_CAP7_rep_c5643_2537213	2D	61.4141	0.0299824
IWA1127	wsnp_CAP7_rep_c6301_2835323	2B	126.285	0.485009
IWA1128	wsnp_CAP7_rep_c7219_3228859	2B	126.285	0.485009
IWA1129	wsnp_CAP7_rep_c7347_3283296	2B	126.285	0.485009
IWA1130	wsnp_CAP7_rep_c7349_3284058	2B	126.285	0.485009
IWA1131	wsnp_CAP7_rep_c8024_3598111	2B	126.285	0.485009
IWA1135	wsnp_CAP8_c10_37096	Unk	Unk	0.4903
IWA1137	wsnp_CAP8_c1013_646748	4A	29.1191	0.0899471
IWA1141	wsnp_CAP8_c1139_706596	Unk	Unk	0.0123457
IWA1142	wsnp_CAP8_c1141_707721	1A	50.1029	0.137566
IWA1144	wsnp_CAP8_c1210_739429	5B	32.3837	0.156966
IWA1145	wsnp_CAP8_c1240_753371	2B	126.285	0.439153
IWA1151	wsnp_CAP8_c1540_889753	6B	59.4895	0.499118
IWA1155	wsnp_CAP8_c1594_914839	5B	63.2941	0.144621
IWA1156	wsnp_CAP8_c1725_973916	7A	58.6168	0.377425
IWA1162	wsnp_CAP8_c1897_1051527	Unk	Unk	0.0194004
IWA1166	wsnp_CAP8_c2110_1147974	2A	21.3317	0.176367
IWA1170	wsnp_CAP8_c2500_1318263	Unk	Unk	0.118166
IWA1172	wsnp_CAP8_c2589_1356390	5D2	22.4411	0
IWA1174	wsnp_CAP8_c2677_1394934	2A	137.267	0.195767
IWA1176	wsnp_CAP8_c2693_1401039	5B	49.9255	0.206349
IWA1177	wsnp_CAP8_c2869_1478615	2B	126.285	0.485009
IWA1179	wsnp_CAP8_c303_286918	2B	121.624	0.0458554
IWA1181	wsnp_CAP8_c334_304253	7B	0	0.255732
IWA1182	wsnp_CAP8_c3593_1773371	7B	45.2514	0.151675
IWA1187	wsnp_CAP8_c432_354498	Unk	Unk	0.100529
IWA1188	wsnp_CAP8_c4328_2115116	Unk	Unk	0.485009
IWA1190	wsnp_CAP8_c4539_2210149	Unk	Unk	0.00176367
IWA1192	wsnp_CAP8_c458_368125	1D	57.4529	0.451499
IWA1193	wsnp_CAP8_c458_368155	1D	51.2918	0.451499
IWA1194	wsnp_CAP8_c4597_2237727	6A	115.764	0.379189
IWA1195	wsnp_CAP8_c4785_2322876	1A	120.839	0.305115
IWA1196	wsnp_CAP8_c4989_2410261	3B	97.054	0.031746
IWA1197	wsnp_CAP8_c507_393821	Unk	Unk	0.010582
IWA1201	wsnp_CAP8_c606_443906	5A	91.6346	0.00176367
IWA1202	wsnp_CAP8_c607_445315	Unk	Unk	0.462081
IWA1205	wsnp_CAP8_c6680_3136899	6A	21.4903	0.266314
IWA1206	wsnp_CAP8_c6899_3227098	3B	73.8306	0.107584
IWA1207	wsnp_CAP8_c6939_3242530	3A	146.451	0.312169
IWA1210	wsnp_CAP8_c7453_3441062	2B	149.356	0.0458554
IWA1212	wsnp_CAP8_c7510_3461645	6B	48.4572	0.283951
IWA1214	wsnp_CAP8_c7723_3536264	5A	179.092	0.33157
IWA1215	wsnp_CAP8_c775_527730	2B	149.356	0.0176367
IWA1216	wsnp_CAP8_c775_527759	2B	149.356	0.0176367
IWA1217	wsnp_CAP8_c775_527823	2B	149.356	0.0176367
IWA1219	wsnp_CAP8_c954_618139	4A	73.8397	0.00529101
IWA1220	wsnp_CAP8_rep_c3687_1819173	7B	18.6575	0.0564374
IWA1221	wsnp_CAP8_rep_c3713_1832742	1D	48.1546	0.486772
IWA1223	wsnp_CAP8_rep_c3844_1896355	7A	167.821	0.22575
IWA1224	wsnp_CAP8_rep_c3879_1912455	Unk	Unk	0.0229277
IWA1225	wsnp_CAP8_rep_c3938_1936666	1A	122.713	0.10582
IWA1229	wsnp_CAP8_rep_c4147_2032009	2B	126.285	0.485009
IWA1231	wsnp_CAP8_rep_c4452_2170021	1B	66.1834	0.141093
IWA1236	wsnp_CAP8_rep_c5486_2606556	5A	83.7065	0.324515
IWA1237	wsnp_CAP8_rep_c5599_2654989	2B	126.285	0.481481
IWA1241	wsnp_CAP8_rep_c8295_3722232	Unk	Unk	0.382716
IWA1242	wsnp_CAP8_rep_c9132_3977980	2A	20.9086	0.176367
IWA1247	wsnp_CAP8_rep_c9647_4198594	7D	16.2752	0.206349
IWA1249	wsnp_CD452445A_Ta_2_2	5A	80.5327	0.0529101
IWA1251	wsnp_CD452643B_Ta_2_1	6B	82.909	0.313933
IWA1252	wsnp_CD452951A_Ta_2_1	2A	117.569	0.499118
IWA1253	wsnp_CD453438A_Ta_2_1	5A	45.955	0.291005
IWA1255	wsnp_CD453605B_Ta_2_6	6B	2.58405	0.00176367
IWA1256	wsnp_CD453913A_Ta_2_1	2A	123.336	0.419753
IWA1257	wsnp_cd454041D_Ta_2_1	7D	69.8701	0.328042
IWA1259	wsnp_CD454152B_Ta_2_1	5B	175.171	0.0458554
IWA1260	wsnp_CD454173A_Ta_2_8	3A	116.443	0.432099
IWA1261	wsnp_CD454314B_Ta_2_1	7B	57.3804	0.188713
IWA1262	wsnp_CD454448A_Ta_2_1	6A	117.039	0.0493827
IWA1263	wsnp_CD454706B_Ta_1_1	6B	97.1777	0.0335097
IWA1264	wsnp_cd454870A_Ta_1_1	Unk	Unk	0.377425
IWA1265	wsnp_cd454870A_Ta_1_2	Unk	Unk	0.375661
IWA1267	wsnp_CV776265A_Ta_2_1	6B	109.069	0.171076
IWA1268	wsnp_CV776265A_Ta_2_2	6B	108.869	0.156966
IWA1269	wsnp_Ex_c10014_16476905	3A	2.48294	0.255732
IWA1270	wsnp_Ex_c10014_16477392	3A	2.48294	0.255732
IWA1273	wsnp_Ex_c10071_16554911	2B	200.468	0
IWA1274	wsnp_Ex_c10083_16570816	2A	117.569	0.462081
IWA1275	wsnp_Ex_c10084_16572374	2A	168.912	0.474427
IWA1276	wsnp_Ex_c10087_16579529	6A	86.4681	0.347443
IWA1277	wsnp_Ex_c10094_16590615	7A	68.5201	0.0141093
IWA1278	wsnp_Ex_c10094_16590746	7A	79.9183	0.0970018
IWA1279	wsnp_Ex_c10100_16600633	1A	74.5116	0.137566
IWA1282	wsnp_Ex_c1011_1931797	6A	45.7345	0.169312
IWA1285	wsnp_Ex_c10120_16626785	6A	89.8724	0.0352734
IWA1286	wsnp_Ex_c10124_16630607	Unk	Unk	0.00705467
IWA1291	wsnp_Ex_c1016_1943126	2B	200.468	0.282187
IWA1292	wsnp_Ex_c1016_1943573	2B	200.468	0.282187
IWA1293	wsnp_Ex_c1016_1943827	2B	200.468	0.282187
IWA1294	wsnp_Ex_c101710_87025916	3A	116.777	0.389771
IWA1295	wsnp_Ex_c10186_16720660	4A	63.7277	0.00352734
IWA1296	wsnp_Ex_c1019_1947979	3A	146.451	0.0229277
IWA1298	wsnp_Ex_c10193_16730348	7B	104.058	0.171076
IWA1301	wsnp_Ex_c10231_16783750	5A	43.0303	0.0987654
IWA1302	wsnp_Ex_c10233_16784994	1B	39.4727	0.400353
IWA1304	wsnp_Ex_c10251_16815404	2B	165.611	0.426808
IWA1305	wsnp_Ex_c10251_16815792	2B	165.611	0.426808
IWA1307	wsnp_Ex_c10257_16825240	1A	76.4932	0.169312
IWA1308	wsnp_Ex_c10272_16842803	3A	58.4282	0.359788
IWA1309	wsnp_Ex_c10279_16851747	2B	140.727	0.0529101
IWA1313	wsnp_Ex_c10334_16924223	1B	82.4855	0.248677
IWA1314	wsnp_Ex_c10342_16938010	7B	19.7641	0.0458554
IWA1316	wsnp_Ex_c10347_16946522	4B	14.7999	0.439153
IWA1317	wsnp_Ex_c1035_1980908	6D	17.5824	0.00529101
IWA1320	wsnp_Ex_c10390_17007929	4A	49.4045	0.366843
IWA1321	wsnp_Ex_c104027_88843215	Unk	Unk	0.00352734
IWA1323	wsnp_Ex_c10430_17064001	7D	46.6943	0.435626
IWA1324	wsnp_Ex_c10441_17078853	2B	218.11	0.0176367
IWA1325	wsnp_Ex_c10448_17090403	1B	33.9574	0.00352734
IWA1327	wsnp_Ex_c10463_17113256	4A	63.7277	0.229277
IWA1329	wsnp_Ex_c10479_17138283	4A	39.2574	0.38448
IWA1330	wsnp_Ex_c10486_17145111	5B	39.3729	0.0176367
IWA1331	wsnp_Ex_c10499_17161734	3B	105.161	0.0952381
IWA1332	wsnp_Ex_c10499_17162550	3B	105.161	0.00881834
IWA1333	wsnp_Ex_c10499_17162700	3B	105.161	0.00881834
IWA1334	wsnp_Ex_c10499_17163260	3B	105.161	0.0529101
IWA1335	wsnp_Ex_c1050_2008559	6A	45.7345	0.146384
IWA1336	wsnp_Ex_c1050_2008598	6A	45.7345	0.146384
IWA1339	wsnp_Ex_c10500_17163855	7B	91.3389	0.282187
IWA1340	wsnp_Ex_c10500_17163956	7B	90.0787	0.229277
IWA1341	wsnp_Ex_c10527_17198865	4A	58.1157	0.310406
IWA1342	wsnp_Ex_c10543_17223523	5B	44.4024	0.412698
IWA1343	wsnp_Ex_c10545_17226769	Unk	Unk	0.303351
IWA1344	wsnp_Ex_c10548_17228697	Unk	Unk	0.262787
IWA1345	wsnp_Ex_c10550_17231294	7B	98.9556	0.4903
IWA1346	wsnp_Ex_c10550_17231658	7B	98.9556	0.305115
IWA1347	wsnp_Ex_c10555_17235671	Unk	Unk	0.171076
IWA1348	wsnp_Ex_c10555_17235832	2B	251.409	0.365079
IWA1350	wsnp_Ex_c10555_17236404	Unk	Unk	0.167549
IWA1351	wsnp_Ex_c10555_17237000	Unk	Unk	0.167549
IWA1352	wsnp_Ex_c10565_17249813	7B	47.4154	0.160494
IWA1357	wsnp_Ex_c10595_17291999	1A	50.1029	0.0229277
IWA1360	wsnp_Ex_c10596_17293363	2B	53.0139	0.407407
IWA1361	wsnp_Ex_c106_217340	7B	64.0258	0.031746
IWA1363	wsnp_Ex_c10617_17320668	7A	140.148	0.213404
IWA1366	wsnp_Ex_c10630_17338703	3A	152.421	0.031746
IWA1367	wsnp_Ex_c10630_17338753	3A	152.421	0.160494
IWA1368	wsnp_Ex_c10631_17340809	1A	155.269	0.0758377
IWA1369	wsnp_Ex_c1064_2034431	2A	117.569	0.497354
IWA1370	wsnp_Ex_c1064_2034518	2A	117.569	0.497354
IWA1371	wsnp_Ex_c1064_2034730	2A	117.569	0.497354
IWA1373	wsnp_Ex_c10641_17351769	Unk	Unk	0.0229277
IWA1374	wsnp_Ex_c10644_17356566	5B	99.9381	0.412698
IWA1375	wsnp_Ex_c10657_17376086	1A	7.06957	0.107584
IWA1376	wsnp_Ex_c10657_17376448	1A	7.06957	0.340388
IWA1377	wsnp_Ex_c10667_17387885	3A	78.9976	0.13933
IWA1378	wsnp_Ex_c10667_17389292	3A	76.8129	0.141093
IWA1379	wsnp_Ex_c1067_2039707	5B	58.163	0.481481
IWA1380	wsnp_Ex_c10674_17400603	5B	95.4892	0.268078
IWA1382	wsnp_Ex_c107075_90880218	4B	73.4681	0.0864198
IWA1383	wsnp_Ex_c10717_17456391	3B	77.4628	0.269841
IWA1387	wsnp_Ex_c10783_17554146	1A	34.3503	0.375661
IWA1388	wsnp_Ex_c10783_17555091	1A	33.6809	0.31746
IWA1389	wsnp_Ex_c10796_17575074	2B	184.742	0.486772
IWA1390	wsnp_Ex_c10818_17605541	5B	216.605	0.0705467
IWA1391	wsnp_Ex_c10824_17611901	6A	217.699	0.386243
IWA1392	wsnp_Ex_c10829_17619500	2B	148.663	0.0299824
IWA1393	wsnp_Ex_c10838_17631243	2B	163.38	0.047619
IWA1395	wsnp_Ex_c10843_17638629	1A	150.061	0.00529101
IWA1398	wsnp_Ex_c10853_17650289	Unk	Unk	0.0723104
IWA1400	wsnp_Ex_c10886_17694220	4A	70.2151	0.287478
IWA1402	wsnp_Ex_c10902_17716221	5B	95.8085	0.123457
IWA1403	wsnp_Ex_c10903_17716723	1A	150.061	0.00881834
IWA1407	wsnp_Ex_c10941_17776989	2B	63.1732	0.410935
IWA1408	wsnp_Ex_c10947_17785235	Unk	Unk	0.123457
IWA1410	wsnp_Ex_c10955_17794520	4A	205.62	0.178131
IWA1411	wsnp_Ex_c10958_17799600	6D	17.2943	0.00352734
IWA1412	wsnp_Ex_c10959_17801482	1D	67.7717	0.00176367
IWA1413	wsnp_Ex_c10961_17803258	2B	1.59254	0.419753
IWA1416	wsnp_Ex_c1097_2105209	3B	66.6197	0.22575
IWA1417	wsnp_Ex_c1097_2105311	3B	66.6197	0.22575
IWA1418	wsnp_Ex_c10988_17836981	7A	82.3403	0.0123457
IWA1419	wsnp_Ex_c11003_17857272	7B	65.243	0.130511
IWA1420	wsnp_Ex_c11003_17857759	7B	83.8513	0.130511
IWA1421	wsnp_Ex_c11035_17897914	Unk	Unk	0.306878
IWA1422	wsnp_Ex_c11039_17902115	3A	71.8896	0.15873
IWA1423	wsnp_Ex_c1104_2118684	6A	89.8724	0.410935
IWA1426	wsnp_Ex_c11048_17916681	3A	49.5249	0.0141093
IWA1427	wsnp_Ex_c11055_17927668	5D1	0	0.010582
IWA1428	wsnp_Ex_c11055_17927692	5D1	0	0.010582
IWA1429	wsnp_Ex_c11055_17927932	5D1	0	0.010582
IWA1431	wsnp_Ex_c11055_17928283	5D1	0	0.231041
IWA1433	wsnp_Ex_c11070_17950604	5B	172.479	0.144621
IWA1434	wsnp_Ex_c11073_17956329	6B	94.048	0.380952
IWA1435	wsnp_Ex_c11085_17973016	3A	78.6142	0.0511464
IWA1436	wsnp_Ex_c11106_18002976	7B	19.7641	0.0511464
IWA1437	wsnp_Ex_c11106_18003332	7B	19.7641	0.257496
IWA1439	wsnp_Ex_c11120_18022932	5A	119.366	0.246914
IWA1440	wsnp_Ex_c11127_18033163	2D	166.787	0.201058
IWA1441	wsnp_Ex_c11131_18036595	5B	168.095	0.262787
IWA1442	wsnp_Ex_c11131_18036912	5B	168.095	0.042328
IWA1443	wsnp_Ex_c11131_18037020	5B	168.095	0.262787
IWA1444	wsnp_Ex_c11141_18047244	5B	115.339	0.0740741
IWA1445	wsnp_Ex_c11141_18047388	5B	115.339	0.0740741
IWA1447	wsnp_Ex_c11153_18066205	Unk	Unk	0
IWA1449	wsnp_Ex_c1116_2138756	3B	77.4628	0.121693
IWA1450	wsnp_Ex_c111741_93530669	1A	68.5132	0.037037
IWA1451	wsnp_Ex_c11177_18096010	1B	35.2914	0.405644
IWA1456	wsnp_Ex_c11228_18162713	7A	82.3403	0.0176367
IWA1458	wsnp_Ex_c11246_18191079	3B	63.4801	0.416226
IWA1459	wsnp_Ex_c11246_18191331	3B	63.9015	0.137566
IWA1460	wsnp_Ex_c11265_18216936	5B	160.917	0.269841
IWA1462	wsnp_Ex_c11297_18254062	3A	114.793	0.0405644
IWA1463	wsnp_Ex_c11297_18254452	3A	114.793	0.042328
IWA1464	wsnp_Ex_c1130_2166731	1D	54.4857	0.00529101
IWA1467	wsnp_Ex_c11313_18277285	3B	97.2558	0.0670194
IWA1468	wsnp_Ex_c11313_18277396	3B	97.2558	0.0670194
IWA1471	wsnp_Ex_c113235_94249366	5B	88.4492	0.393298
IWA1472	wsnp_Ex_c11348_18325887	6B	99.3855	0.0335097
IWA1473	wsnp_Ex_c11348_18326158	6B	98.1248	0.0335097
IWA1474	wsnp_Ex_c11348_18326787	6A	115.764	0.303351
IWA1475	wsnp_Ex_c11348_18327861	6A	115.764	0.303351
IWA1481	wsnp_Ex_c1137_2183772	1A	20.1509	0.328042
IWA1482	wsnp_Ex_c11374_18361760	1A	68.5132	0.0917108
IWA1484	wsnp_Ex_c11379_18370310	6B	142.593	0.45679
IWA1485	wsnp_Ex_c11379_18370982	6B	142.279	0.246914
IWA1486	wsnp_Ex_c1138_2185522	5A	113.005	0.144621
IWA1487	wsnp_Ex_c11397_18400400	3A	75.2428	0.241623
IWA1488	wsnp_Ex_c114_229879	2B	163.38	0.0440917
IWA1489	wsnp_Ex_c114_230248	2B	163.606	0.27866
IWA1491	wsnp_Ex_c11417_18429357	7A	87.1646	0.0458554
IWA1492	wsnp_Ex_c1143_2194680	6B	0.633468	0.0511464
IWA1493	wsnp_Ex_c1143_2195442	6B	0.633468	0.0511464
IWA1494	wsnp_Ex_c1143_2195598	6B	0	0.391534
IWA1495	wsnp_Ex_c1143_2196102	6B	0	0.393298
IWA1496	wsnp_Ex_c11437_18454413	2A	117.569	0.499118
IWA1497	wsnp_Ex_c11439_18459047	6A	153.634	0.00352734
IWA1498	wsnp_Ex_c11446_18468102	6A	89.8724	0.037037
IWA1499	wsnp_Ex_c1145_2198295	6B	82.6832	0.453263
IWA1500	wsnp_Ex_c1145_2198433	6B	82.6832	0.416226
IWA1501	wsnp_Ex_c1145_2199269	6B	82.6832	0.440917
IWA1502	wsnp_Ex_c1146_2200823	7A	101.168	0.206349
IWA1504	wsnp_Ex_c11461_18489681	1B	135.74	0.0899471
IWA1505	wsnp_Ex_c11474_18507872	4A	180.861	0.00529101
IWA1507	wsnp_Ex_c1149_2206471	3A	102.865	0.119929
IWA1508	wsnp_Ex_c11506_18551574	2B	110.847	0.00176367
IWA1510	wsnp_Ex_c1153_2213588	6A	206.481	0.419753
IWA1511	wsnp_Ex_c11560_18632698	2A	2.03278	0.234568
IWA1512	wsnp_Ex_c11560_18632777	2A	1.02054	0.218695
IWA1513	wsnp_Ex_c11573_18650189	6B	147.912	0.021164
IWA1514	wsnp_Ex_c11578_18655261	6A	115.764	0.395062
IWA1515	wsnp_Ex_c1159_2223749	7A	175.635	0.19224
IWA1519	wsnp_Ex_c1159_2225596	7A	175.635	0.19224
IWA1520	wsnp_Ex_c11604_18695170	6A	89.8724	0.00176367
IWA1521	wsnp_Ex_c11619_18714738	4A	115.75	0.0564374
IWA1522	wsnp_Ex_c11621_18716128	6A	45.7345	0.447972
IWA1523	wsnp_Ex_c11621_18716254	6A	45.7345	0.220459
IWA1524	wsnp_Ex_c11636_18742884	7A	82.3403	0.354497
IWA1525	wsnp_Ex_c11658_18773086	7B	1.72744	0.111111
IWA1526	wsnp_Ex_c11658_18773159	7B	1.72744	0.229277
IWA1527	wsnp_Ex_c11663_18779609	4A	67.0196	0.0176367
IWA1529	wsnp_Ex_c11684_18805687	4A	99.9209	0.00352734
IWA1531	wsnp_Ex_c11714_18840676	6B	96.2871	0.0617284
IWA1532	wsnp_Ex_c11728_18862315	2A	117.569	0.130511
IWA1533	wsnp_Ex_c11728_18862431	2A	117.569	0.130511
IWA1535	wsnp_Ex_c11758_18896434	2B	254.299	0.0776014
IWA1536	wsnp_Ex_c11807_18960045	3A	104.722	0.137566
IWA1537	wsnp_Ex_c11813_18968198	7D	138.354	0.156966
IWA1539	wsnp_Ex_c11827_18986376	2A	5.87432	0.326279
IWA1540	wsnp_Ex_c11837_18995992	Unk	Unk	0.00529101
IWA1541	wsnp_Ex_c11837_18996495	3B	126.236	0.116402
IWA1542	wsnp_Ex_c1184_2272501	Unk	Unk	0.00529101
IWA1543	wsnp_Ex_c11860_19030807	7B	45.2514	0.349206
IWA1544	wsnp_Ex_c11866_19039540	1D	34.6324	0.0440917
IWA1545	wsnp_Ex_c11873_19047792	6B	73.7018	0.134039
IWA1546	wsnp_Ex_c11874_19050989	5A	56.624	0.031746
IWA1547	wsnp_Ex_c11877_19055556	3A	107.588	0.0194004
IWA1548	wsnp_Ex_c11893_19077166	3B	116.188	0.123457
IWA1549	wsnp_Ex_c11904_19091967	2B	149.356	0.0511464
IWA1550	wsnp_Ex_c11904_19092123	2B	142.8	0.0582011
IWA1551	wsnp_Ex_c11910_19101291	3A	130.306	0.015873
IWA1552	wsnp_Ex_c11913_19105189	5B	41.1147	0.322751
IWA1553	wsnp_Ex_c11917_19110580	6B	82.6832	0.121693
IWA1554	wsnp_Ex_c11928_19131833	7A	86.1723	0.141093
IWA1556	wsnp_Ex_c11929_19133203	Unk	Unk	0.026455
IWA1557	wsnp_Ex_c11939_19147421	1A	171.725	0.00176367
IWA1558	wsnp_Ex_c11939_19147514	1A	179.029	0.00176367
IWA1560	wsnp_Ex_c11939_19147790	1A	175.922	0.492063
IWA1562	wsnp_Ex_c11950_19164041	2A	3.1114	0.0493827
IWA1563	wsnp_Ex_c11950_19164191	2A	3.1114	0.0493827
IWA1564	wsnp_Ex_c11951_19164786	5B	195.144	0.255732
IWA1566	wsnp_Ex_c11976_19193550	1B	28.0574	0.132275
IWA1567	wsnp_Ex_c11976_19193992	1B	28.0574	0.0458554
IWA1569	wsnp_Ex_c11992_19213872	5A	21.2529	0.104056
IWA1570	wsnp_Ex_c12_21212	4A	68.1314	0.0740741
IWA1571	wsnp_Ex_c12_21214	Unk	Unk	0.0617284
IWA1572	wsnp_Ex_c12012_19240904	1D	45.4615	0.366843
IWA1575	wsnp_Ex_c12029_19258493	5B	42.9436	0.322751
IWA1577	wsnp_Ex_c12048_19288999	5B	155.793	0.179894
IWA1578	wsnp_Ex_c12063_19310114	1B	22.9333	0.17284
IWA1579	wsnp_Ex_c12068_19316125	2A	117.569	0.470899
IWA1583	wsnp_Ex_c12117_19381493	1A	46.4677	0.368607
IWA1584	wsnp_Ex_c12119_19382764	5B	81.3222	0.123457
IWA1586	wsnp_Ex_c12123_19388114	Unk	Unk	0
IWA1587	wsnp_Ex_c12123_19388313	1A	150.061	0.26455
IWA1588	wsnp_Ex_c12127_19394952	5B	81.3222	0.0123457
IWA1589	wsnp_Ex_c12141_19415226	6A	86.4681	0.352734
IWA1590	wsnp_Ex_c12152_19428078	5B	168.095	0.0634921
IWA1591	wsnp_Ex_c12152_19429932	5B	168.988	0.255732
IWA1592	wsnp_Ex_c12152_19431363	5B	168.988	0.255732
IWA1594	wsnp_Ex_c12165_19452361	1A	87.1645	0.21164
IWA1595	wsnp_Ex_c12173_19464025	Unk	Unk	0.010582
IWA1596	wsnp_Ex_c12176_19468842	Unk	Unk	0.00352734
IWA1597	wsnp_Ex_c12219_19526749	2A	140.951	0.111111
IWA1598	wsnp_Ex_c12220_19528388	3B	101.369	0.275132
IWA1601	wsnp_Ex_c12250_19568265	2D	9.19467	0.373898
IWA1602	wsnp_Ex_c12254_19574891	1A	8.32147	0.026455
IWA1603	wsnp_Ex_c12254_19575022	1A	7.06957	0.118166
IWA1604	wsnp_Ex_c12269_19597341	3A	102.865	0.132275
IWA1605	wsnp_Ex_c12269_19597415	3A	104.722	0.252205
IWA1606	wsnp_Ex_c12288_19625413	6A	89.8724	0.037037
IWA1607	wsnp_Ex_c123_244117	3B	84.1871	0.27866
IWA1609	wsnp_Ex_c12336_19687074	1A	87.1645	0.010582
IWA1610	wsnp_Ex_c12339_19691393	1B	37.1897	0
IWA1611	wsnp_Ex_c12341_19693090	3A	126.983	0.135802
IWA1612	wsnp_Ex_c12341_19693570	3A	127.512	0.287478
IWA1614	wsnp_Ex_c12354_19711297	3A	65.9926	0.037037
IWA1615	wsnp_Ex_c12362_19720178	1A	82.8799	0.119929
IWA1619	wsnp_Ex_c12399_19776543	1A	150.061	0.201058
IWA1621	wsnp_Ex_c12404_19786179	Unk	Unk	0.0705467
IWA1624	wsnp_Ex_c12424_19815550	3D	12.9429	0.246914
IWA1626	wsnp_Ex_c12431_19823475	5B	56.3413	0.00705467
IWA1627	wsnp_Ex_c12432_19825337	Unk	Unk	0
IWA1628	wsnp_Ex_c12433_19826311	6B	118.54	0.380952
IWA1630	wsnp_Ex_c12440_19836844	5A	59.9684	0.0828924
IWA1633	wsnp_Ex_c12450_19850925	4D	27.438	0.00705467
IWA1634	wsnp_Ex_c1246_2393249	4A	188.688	0.102293
IWA1635	wsnp_Ex_c1246_2393978	4A	164.279	0.0652557
IWA1637	wsnp_Ex_c1247_2397552	7A	82.3403	0.00529101
IWA1639	wsnp_Ex_c12481_19890975	4A	39.2574	0.386243
IWA1640	wsnp_Ex_c1249_2399894	6B	48.8021	0.100529
IWA1641	wsnp_Ex_c12526_19951640	4B	70.5494	0.109347
IWA1643	wsnp_Ex_c12546_19978213	6D	17.2943	0.0388007
IWA1644	wsnp_Ex_c1255_2411550	1A	183.374	0.442681
IWA1645	wsnp_Ex_c1255_2411977	1A	183.374	0.0440917
IWA1649	wsnp_Ex_c12556_19991911	7B	164.211	0.440917
IWA1650	wsnp_Ex_c12556_19991962	7B	165.078	0.0123457
IWA1651	wsnp_Ex_c12556_19991969	7B	165.078	0.0123457
IWA1652	wsnp_Ex_c12556_19992074	7B	163.639	0.00176367
IWA1653	wsnp_Ex_c12556_19992307	7B	163.947	0.0176367
IWA1655	wsnp_Ex_c12570_20013138	6B	50.759	0.22575
IWA1656	wsnp_Ex_c12572_20015503	Unk	Unk	0.00176367
IWA1657	wsnp_Ex_c12577_20022294	6B	38.8736	0.0846561
IWA1658	wsnp_Ex_c12599_20053652	5B	203.636	0.333333
IWA1659	wsnp_Ex_c12611_20069156	1B	33.9574	0.00352734
IWA1661	wsnp_Ex_c12634_20096724	2B	134.179	0.021164
IWA1662	wsnp_Ex_c1267_2431129	6B	50.759	0.236332
IWA1663	wsnp_Ex_c1267_2431315	6B	49.9624	0.243386
IWA1665	wsnp_Ex_c12671_20140295	2B	77.5336	0
IWA1666	wsnp_Ex_c12674_20142989	6B	118.879	0.356261
IWA1667	wsnp_Ex_c12675_20144479	2B	266.367	0.291005
IWA1668	wsnp_Ex_c12675_20144755	2B	266.367	0.0229277
IWA1669	wsnp_Ex_c12678_20148981	5A	91.6346	0.0511464
IWA1671	wsnp_Ex_c1269_2435294	6A	114.454	0.319224
IWA1672	wsnp_Ex_c12714_20198992	5B	98.6245	0
IWA1677	wsnp_Ex_c12748_20241443	Unk	Unk	0.010582
IWA1678	wsnp_Ex_c12750_20243224	3A	106.018	0.17284
IWA1679	wsnp_Ex_c1276_2445537	6B	108.078	0.0493827
IWA1681	wsnp_Ex_c1278_2449191	5D2	105.233	0.031746
IWA1682	wsnp_Ex_c12781_20280445	3B	126.61	0.100529
IWA1683	wsnp_Ex_c12781_20280572	3B	126.42	0.0987654
IWA1685	wsnp_Ex_c1279_2451582	5A	78.4671	0.421517
IWA1686	wsnp_Ex_c1279_2451699	5A	78.4671	0.412698
IWA1690	wsnp_Ex_c128_255285	2B	157.168	0.497354
IWA1692	wsnp_Ex_c12812_20324622	4A	103.046	0.375661
IWA1693	wsnp_Ex_c12818_20334501	4A	54.8939	0.377425
IWA1694	wsnp_Ex_c12818_20334933	4A	54.8939	0.259259
IWA1698	wsnp_Ex_c1285_2463141	Unk	Unk	0.0123457
IWA1699	wsnp_Ex_c12850_20377830	3A	76.0096	0.0864198
IWA1700	wsnp_Ex_c12871_20400823	3A	104.722	0.135802
IWA1701	wsnp_Ex_c12871_20402160	3A	104.722	0.135802
IWA1704	wsnp_Ex_c12887_20427158	3B	93.3922	0.273369
IWA1705	wsnp_Ex_c12909_20457407	5B	62.9022	0.114638
IWA1706	wsnp_Ex_c12909_20457660	5B	62.9022	0.114638
IWA1707	wsnp_Ex_c12922_20472434	2B	192.19	0.118166
IWA1708	wsnp_Ex_c12922_20473104	2B	192.19	0.0194004
IWA1709	wsnp_Ex_c12927_20480163	5B	19.8933	0.220459
IWA1711	wsnp_Ex_c12933_20488438	4A	77.0791	0.0141093
IWA1712	wsnp_Ex_c12947_20510337	2D	78.813	0.00881834
IWA1713	wsnp_Ex_c12948_20511479	3A	81.1398	0.195767
IWA1714	wsnp_Ex_c12963_20529801	3D	15.2054	0.405644
IWA1715	wsnp_Ex_c12963_20529964	3D	15.2054	0.395062
IWA1716	wsnp_Ex_c130_258776	5A	54.1912	0.123457
IWA1717	wsnp_Ex_c130_259006	5A	54.1912	0.123457
IWA1718	wsnp_Ex_c130_259533	5A	54.1912	0.123457
IWA1719	wsnp_Ex_c1302_2489542	5B	42.5735	0.29806
IWA1720	wsnp_Ex_c13031_20625900	4A	97.8897	0.377425
IWA1721	wsnp_Ex_c13034_20630123	6B	37.8513	0.153439
IWA1723	wsnp_Ex_c13083_20696566	Unk	Unk	0.0440917
IWA1729	wsnp_Ex_c13109_20725640	1B	80.8437	0.42328
IWA1730	wsnp_Ex_c1314_2513802	5B	115.339	0.00529101
IWA1732	wsnp_Ex_c13154_20784674	3B	127.874	0.100529
IWA1733	wsnp_Ex_c13154_20785032	3B	127.874	0.100529
IWA1734	wsnp_Ex_c13164_20793506	1D	80.623	0.100529
IWA1737	wsnp_Ex_c1318_2520706	1D	84.2705	0.111111
IWA1738	wsnp_Ex_c1318_2520916	1D	84.9981	0.111111
IWA1740	wsnp_Ex_c13186_20822127	1A	102.261	0
IWA1742	wsnp_Ex_c1319_2522682	6B	79.9988	0.342152
IWA1743	wsnp_Ex_c1319_2522992	6B	79.9988	0.313933
IWA1745	wsnp_Ex_c13217_20858600	3B	142.753	0.492063
IWA1746	wsnp_Ex_c13220_20862400	Unk	Unk	0
IWA1748	wsnp_Ex_c13223_20866191	6A	41.1222	0.134039
IWA1749	wsnp_Ex_c13230_20872924	6A	21.4903	0.497354
IWA1756	wsnp_Ex_c13284_20948460	3B	181.514	0.0405644
IWA1758	wsnp_Ex_c13337_21022241	7A	46.5657	0.315697
IWA1760	wsnp_Ex_c1334_2553027	7A	63.2845	0.134039
IWA1761	wsnp_Ex_c13342_21028920	7A	97.9492	0.164021
IWA1762	wsnp_Ex_c1335_2556442	3A	101.983	0.134039
IWA1763	wsnp_Ex_c13351_21042379	2B	72.7628	0.4903
IWA1764	wsnp_Ex_c13352_21044607	6B	31.2093	0.493827
IWA1766	wsnp_Ex_c13354_21047873	4A	0	0.010582
IWA1770	wsnp_Ex_c13386_21097743	5B	58.163	0.483245
IWA1771	wsnp_Ex_c13386_21098430	5B	58.163	0.483245
IWA1774	wsnp_Ex_c1343_2568829	5B	152.839	0.253968
IWA1775	wsnp_Ex_c1343_2570756	5B	152.839	0.00176367
IWA1776	wsnp_Ex_c13440_21170884	5B	79.5078	0.00881834
IWA1777	wsnp_Ex_c13440_21171391	5B	79.1449	0.0546737
IWA1778	wsnp_Ex_c13452_21183096	3A	121.895	0.0846561
IWA1779	wsnp_Ex_c13468_21202450	5B	49.9255	0.135802
IWA1780	wsnp_Ex_c13485_21225504	5B	151.155	0.0776014
IWA1781	wsnp_Ex_c13496_21243167	5B	49.1925	0.340388
IWA1782	wsnp_Ex_c13505_21253168	3B	125.613	0.010582
IWA1783	wsnp_Ex_c13522_21273080	Unk	Unk	0.00352734
IWA1784	wsnp_Ex_c13550_21309421	4D	26.9141	0
IWA1785	wsnp_Ex_c13564_21327699	1A	75.9777	0.444444
IWA1786	wsnp_Ex_c1357_2598793	Unk	Unk	0.447972
IWA1787	wsnp_Ex_c1358_2600929	1D	20.1274	0.186949
IWA1789	wsnp_Ex_c1358_2602235	1D	20.9779	0.17284
IWA1790	wsnp_Ex_c1359_2604298	1A	122.238	0.389771
IWA1791	wsnp_Ex_c13606_21380703	1B	127.166	0.100529
IWA1793	wsnp_Ex_c13615_21393638	4A	73.8397	0.0282187
IWA1795	wsnp_Ex_c13623_21404172	4A	67.0196	0.0299824
IWA1796	wsnp_Ex_c13629_21411429	3D	4.65741	0.0934744
IWA1799	wsnp_Ex_c13686_21480826	2B	14.7379	0.0881834
IWA1800	wsnp_Ex_c1371_2624742	Unk	Unk	0.10582
IWA1802	wsnp_Ex_c13721_21532196	7A	87.491	0.474427
IWA1803	wsnp_Ex_c13724_21535046	1A	71.2111	0.031746
IWA1804	wsnp_Ex_c1373_2628597	4A	72.9555	0.0776014
IWA1805	wsnp_Ex_c13735_21548067	7A	42.4791	0.273369
IWA1807	wsnp_Ex_c1374_2630879	1A	75.9777	0.33157
IWA1809	wsnp_Ex_c13764_21585737	4B	88.4346	0.00176367
IWA1810	wsnp_Ex_c13777_21603644	5B	39.3729	0.116402
IWA1811	wsnp_Ex_c13783_21613564	1A	61.6311	0.0952381
IWA1812	wsnp_Ex_c13802_21639096	3A	56.7364	0.0776014
IWA1814	wsnp_Ex_c13815_21655068	Unk	Unk	0
IWA1815	wsnp_Ex_c13816_21656469	6B	63.2903	0.00705467
IWA1816	wsnp_Ex_c1383_2651887	6B	121.262	0.458554
IWA1817	wsnp_Ex_c1383_2652398	6B	121.262	0.449735
IWA1818	wsnp_Ex_c13849_21698240	4B	67.5355	0.231041
IWA1820	wsnp_Ex_c13859_21713144	4D	21.2128	0
IWA1822	wsnp_Ex_c13865_21720466	2B	215.268	0.474427
IWA1824	wsnp_Ex_c1387_2659020	4A	59.8054	0.299824
IWA1825	wsnp_Ex_c13878_21738866	1B	109.312	0.238095
IWA1826	wsnp_Ex_c13896_21759905	6B	84.8283	0.0246914
IWA1827	wsnp_Ex_c13906_21771680	3B	66.6197	0.0758377
IWA1828	wsnp_Ex_c13908_21774935	2B	162.838	0.0194004
IWA1830	wsnp_Ex_c13945_21824927	2A	3.1114	0.0123457
IWA1831	wsnp_Ex_c13949_21828493	3A	103.364	0.102293
IWA1832	wsnp_Ex_c1395_2672002	7A	82.3403	0.0546737
IWA1833	wsnp_Ex_c1395_2672096	7A	82.3403	0.0564374
IWA1834	wsnp_Ex_c1395_2672221	7A	82.3403	0.0564374
IWA1835	wsnp_Ex_c13953_21831752	4A	197.233	0.305115
IWA1836	wsnp_Ex_c13953_21832185	4A	197.233	0.24515
IWA1837	wsnp_Ex_c13955_21833712	1A	126.857	0.215168
IWA1838	wsnp_Ex_c1398_2676484	6B	75.8029	0.393298
IWA1839	wsnp_Ex_c1398_2677127	6B	78.0545	0.391534
IWA1842	wsnp_Ex_c14009_21899923	7A	71.1444	0.00881834
IWA1847	wsnp_Ex_c14027_21925404	3D	16.8054	0.319224
IWA1848	wsnp_Ex_c14027_21925629	3D	11.4142	0.310406
IWA1849	wsnp_Ex_c14031_21934285	6B	27.7785	0.0634921
IWA1855	wsnp_Ex_c1408_2704736	2D	6.05475	0.151675
IWA1857	wsnp_Ex_c14101_22012676	6B	84.8283	0.315697
IWA1858	wsnp_Ex_c14107_22021215	2D	97.6638	0.00352734
IWA1860	wsnp_Ex_c14137_22064017	5A	11.2199	0
IWA1861	wsnp_Ex_c14138_22066009	4B	99.9827	0.155203
IWA1863	wsnp_Ex_c14147_22077948	3B	69.6109	0.280423
IWA1866	wsnp_Ex_c14156_22088518	6A	216.086	0.026455
IWA1867	wsnp_Ex_c14156_22088738	6A	217.699	0.109347
IWA1871	wsnp_Ex_c14173_22107343	7A	80.2904	0.0440917
IWA1872	wsnp_Ex_c14182_22122844	5D2	17.1101	0.104056
IWA1873	wsnp_Ex_c14192_22135125	6A	86.4681	0.345679
IWA1874	wsnp_Ex_c14192_22135363	6A	86.4681	0.345679
IWA1875	wsnp_Ex_c14192_22135384	6A	86.4681	0.345679
IWA1877	wsnp_Ex_c14202_22144844	3A	123.088	0.100529
IWA1878	wsnp_Ex_c14202_22145136	3A	123.088	0.216931
IWA1879	wsnp_Ex_c14202_22145805	3A	123.088	0.0987654
IWA1880	wsnp_Ex_c14219_22169892	7A	10.641	0.322751
IWA1881	wsnp_Ex_c14248_22204549	7B	51.3067	0.373898
IWA1882	wsnp_Ex_c1427_2736441	1A	48.9045	0.0246914
IWA1883	wsnp_Ex_c14273_22230844	1B	18.1235	0.146384
IWA1884	wsnp_Ex_c1429_2744367	1B	35.5094	0.0123457
IWA1885	wsnp_Ex_c1429_2745237	1B	33.3931	0.451499
IWA1887	wsnp_Ex_c14340_22315611	3A	62.4934	0.0493827
IWA1889	wsnp_Ex_c1440_2764269	1B	76.3674	0.141093
IWA1890	wsnp_Ex_c1440_2764867	1B	76.3674	0.141093
IWA1891	wsnp_Ex_c14400_22381382	3A	123.088	0.216931
IWA1892	wsnp_Ex_c14400_22381548	3A	123.088	0.216931
IWA1893	wsnp_Ex_c14401_22382205	Unk	Unk	0
IWA1894	wsnp_Ex_c14420_22402673	3A	63.7227	0.0758377
IWA1896	wsnp_Ex_c14439_22426200	6D	5.78879	0.455026
IWA1897	wsnp_Ex_c1446_2775275	7A	170.354	0.015873
IWA1898	wsnp_Ex_c14462_22457559	3B	84.1871	0.347443
IWA1900	wsnp_Ex_c14478_22481430	4A	12.2833	0.0582011
IWA1902	wsnp_Ex_c145_285194	7D	129.412	0.296296
IWA1904	wsnp_Ex_c14529_22547438	4A	59.8054	0.40388
IWA1905	wsnp_Ex_c14530_22548314	6B	38.1962	0.354497
IWA1906	wsnp_Ex_c14530_22548417	6B	39.068	0.0582011
IWA1907	wsnp_Ex_c14530_22549132	6B	39.068	0.0582011
IWA1908	wsnp_Ex_c14549_22577209	5B	58.163	0.481481
IWA1909	wsnp_Ex_c14551_22578987	3B	84.1871	0.426808
IWA1910	wsnp_Ex_c1457_2794331	4B	65.8223	0.181658
IWA1911	wsnp_Ex_c14586_22625563	6A	90.2018	0.389771
IWA1916	wsnp_Ex_c14622_22670594	3A	56.7364	0.0176367
IWA1918	wsnp_Ex_c1464_2805544	Unk	Unk	0.021164
IWA1919	wsnp_Ex_c14641_22698595	4A	61.1187	0.292769
IWA1921	wsnp_Ex_c14654_22713620	7A	8.1929	0.00705467
IWA1922	wsnp_Ex_c14681_22747500	3A	71.8896	0.15873
IWA1923	wsnp_Ex_c14687_22759306	4B	64.4978	0.276896
IWA1925	wsnp_Ex_c14691_22763609	6D	116.253	0.488536
IWA1926	wsnp_Ex_c14691_22763753	6D	116.253	0.493827
IWA1927	wsnp_Ex_c14691_22765150	6D	116.253	0.495591
IWA1929	wsnp_Ex_c14711_22788263	2B	43.994	0.204586
IWA1930	wsnp_Ex_c14711_22788586	2B	43.994	0.206349
IWA1931	wsnp_Ex_c14711_22789762	2B	45.9435	0
IWA1932	wsnp_Ex_c14717_22800771	2A	117.569	0.47619
IWA1933	wsnp_Ex_c14733_22819350	1A	68.5132	0.455026
IWA1934	wsnp_Ex_c14733_22819625	1A	60.9549	0.451499
IWA1935	wsnp_Ex_c14735_22823373	2B	145.56	0.00705467
IWA1936	wsnp_Ex_c14760_22866280	2A	117.569	0.497354
IWA1938	wsnp_Ex_c14771_22883575	2B	125.887	0.042328
IWA1939	wsnp_Ex_c14779_22892053	2D	0	0.181658
IWA1942	wsnp_Ex_c1481_2831499	5A	168.115	0.0123457
IWA1943	wsnp_Ex_c14812_22928900	5A	44.9648	0.349206
IWA1945	wsnp_Ex_c1482_2835474	7A	102.48	0.201058
IWA1946	wsnp_Ex_c1482_2835665	7A	100.515	0.197531
IWA1948	wsnp_Ex_c14832_22953585	Unk	Unk	0.128748
IWA1949	wsnp_Ex_c14832_22953906	1B	22.9333	0.042328
IWA1950	wsnp_Ex_c14839_22961659	5A	45.6271	0.220459
IWA1951	wsnp_Ex_c14839_22961666	5A	45.6271	0.220459
IWA1952	wsnp_Ex_c14866_22995097	1A	72.7375	0.0335097
IWA1953	wsnp_Ex_c14871_23001630	1B	61.0657	0
IWA1956	wsnp_Ex_c14897_23032260	Unk	Unk	0.010582
IWA1959	wsnp_Ex_c1495_2864718	1B	63.9323	0.0564374
IWA1960	wsnp_Ex_c14953_23104041	2A	194.516	0.313933
IWA1961	wsnp_Ex_c14962_23115336	Unk	Unk	0.262787
IWA1962	wsnp_Ex_c14975_23127669	6A	78.6542	0.149912
IWA1964	wsnp_Ex_c14979_23133851	7B	83.8513	0.126984
IWA1965	wsnp_Ex_c1498_2868339	5B	44.8669	0.414462
IWA1967	wsnp_Ex_c14984_23137713	6D	124.896	0.0440917
IWA1969	wsnp_Ex_c15000_23158167	4A	51.9172	0.169312
IWA1972	wsnp_Ex_c15036_23203474	3A	47.0785	0.146384
IWA1975	wsnp_Ex_c15048_23219416	2D	71.3403	0.283951
IWA1978	wsnp_Ex_c15084_23263641	5A	54.1912	0.123457
IWA1979	wsnp_Ex_c15088_23268345	1A	102.261	0.38448
IWA1980	wsnp_Ex_c15089_23270403	2B	126.724	0.24515
IWA1981	wsnp_Ex_c15089_23270614	2B	126.724	0.24515
IWA1982	wsnp_Ex_c15100_23284023	3A	102.865	0.135802
IWA1983	wsnp_Ex_c15100_23284292	3A	102.865	0.268078
IWA1984	wsnp_Ex_c15100_23284662	3A	102.865	0.00176367
IWA1985	wsnp_Ex_c1512_2889138	Unk	Unk	0
IWA1986	wsnp_Ex_c15133_23323937	2A	192.002	0.0141093
IWA1987	wsnp_Ex_c15133_23324147	2A	192.002	0.0141093
IWA1988	wsnp_Ex_c15163_23357477	5A	45.955	0.289242
IWA1990	wsnp_Ex_c15188_23387523	1A	65.668	0.430335
IWA1991	wsnp_Ex_c15188_23387754	1A	65.668	0.0917108
IWA1992	wsnp_Ex_c1520_2906995	4A	43.9764	0.236332
IWA1994	wsnp_Ex_c15262_23482284	5B	62.9022	0.0458554
IWA1996	wsnp_Ex_c15264_23484855	3A	35.035	0.0687831
IWA1997	wsnp_Ex_c15268_23489498	6A	114.733	0.231041
IWA1998	wsnp_Ex_c15269_23491104	3A	83.2393	0.223986
IWA1999	wsnp_Ex_c15269_23492289	3A	83.2393	0.22575
IWA2000	wsnp_Ex_c15282_23505878	4A	59.8054	0.310406
IWA2002	wsnp_Ex_c15301_23529079	2A	117.569	0.470899
IWA2003	wsnp_Ex_c15304_23532301	5B	68.2656	0.31746
IWA2005	wsnp_Ex_c15325_23564654	2A	88.2725	0.483245
IWA2006	wsnp_Ex_c15325_23565794	2A	87.7912	0.421517
IWA2007	wsnp_Ex_c15325_23565935	2A	84.7296	0.483245
IWA2009	wsnp_Ex_c15341_23591761	7A	106.227	0.153439
IWA2011	wsnp_Ex_c15341_23592075	7A	106.227	0.271605
IWA2013	wsnp_Ex_c15342_23592740	5A	113.005	0.00176367
IWA2015	wsnp_Ex_c15377_23637176	1A	174.322	0.47619
IWA2017	wsnp_Ex_c15378_23638822	6A	63.6093	0.259259
IWA2018	wsnp_Ex_c15378_23639387	6A	63.6093	0.259259
IWA2019	wsnp_Ex_c1538_2937905	3A	58.4282	0.0123457
IWA2021	wsnp_Ex_c15396_23659859	1D	91.0364	0.151675
IWA2022	wsnp_Ex_c15399_23662312	3B	88.5136	0.287478
IWA2023	wsnp_Ex_c15400_23664328	3A	76.0096	0.246914
IWA2024	wsnp_Ex_c1541_2943368	2B	133.142	0.00881834
IWA2025	wsnp_Ex_c1541_2943791	2B	132.799	0.00881834
IWA2027	wsnp_Ex_c15458_23737002	7B	65.5565	0.0846561
IWA2028	wsnp_Ex_c15475_23756906	3A	131.681	0.469136
IWA2029	wsnp_Ex_c15475_23757972	3A	131.681	0.446208
IWA2030	wsnp_Ex_c1548_2961101	2B	149.356	0.0511464
IWA2031	wsnp_Ex_c15490_23776560	4B	110.587	0.0758377
IWA2032	wsnp_Ex_c15524_23819269	5B	62.1765	0.00705467
IWA2033	wsnp_Ex_c1556_2972134	6A	89.8724	0.037037
IWA2035	wsnp_Ex_c1557_2973321	1A	179.029	0.4903
IWA2037	wsnp_Ex_c1558_2976128	3B	33.2475	0.119929
IWA2038	wsnp_Ex_c1558_2976221	Unk	Unk	0.0917108
IWA2039	wsnp_Ex_c15595_23910900	6B	93.4146	0.248677
IWA2040	wsnp_Ex_c15611_23928961	1B	80.972	0.430335
IWA2041	wsnp_Ex_c15611_23929128	1B	80.972	0.412698
IWA2042	wsnp_Ex_c15616_23933283	7A	63.6109	0.0828924
IWA2044	wsnp_Ex_c1563_2986030	4A	74.9078	0.00352734
IWA2045	wsnp_Ex_c1563_2987002	4A	74.9078	0.0493827
IWA2046	wsnp_Ex_c15646_23969140	2B	266.367	0.128748
IWA2047	wsnp_Ex_c15674_24004513	3A	28.0426	0.416226
IWA2048	wsnp_Ex_c15674_24004810	3A	27.5497	0.0335097
IWA2049	wsnp_Ex_c15674_24005648	3A	27.5497	0.037037
IWA2050	wsnp_Ex_c1568_2993540	2B	134.522	0.0582011
IWA2051	wsnp_Ex_c15681_24015303	2A	207.924	0.0811287
IWA2057	wsnp_Ex_c15722_24074399	1A	68.5132	0.0899471
IWA2059	wsnp_Ex_c15740_24096817	2A	29.2306	0.373898
IWA2062	wsnp_Ex_c15785_24157360	6B	90.3601	0.0493827
IWA2063	wsnp_Ex_c15795_24169367	3B	126.61	0.109347
IWA2065	wsnp_Ex_c15797_24174436	5B	59.2589	0.328042
IWA2066	wsnp_Ex_c15801_24178779	4A	43.9764	0.338624
IWA2067	wsnp_Ex_c15822_24204224	2A	76.64	0.483245
IWA2069	wsnp_Ex_c15848_24235835	3A	49.5249	0.0194004
IWA2070	wsnp_Ex_c15852_24239968	1A	61.6311	0.0899471
IWA2071	wsnp_Ex_c15858_24246431	5B	62.9022	0.114638
IWA2073	wsnp_Ex_c15934_24341135	1B	38.1516	0.380952
IWA2074	wsnp_Ex_c15944_24350833	3B	66.3941	0.22575
IWA2077	wsnp_Ex_c1597_3045682	1B	141.23	0.372134
IWA2078	wsnp_Ex_c1597_3046039	1B	141.23	0
IWA2080	wsnp_Ex_c15977_24392258	4D	32.3996	0.00881834
IWA2081	wsnp_Ex_c15985_24399118	2B	144.18	0.40388
IWA2082	wsnp_Ex_c15988_24402251	7A	82.3403	0.149912
IWA2084	wsnp_Ex_c1600_3051075	1B	60.2512	0.0546737
IWA2085	wsnp_Ex_c16002_24419222	6B	87.6632	0.319224
IWA2087	wsnp_Ex_c16018_24438963	4B	124.261	0.398589
IWA2088	wsnp_Ex_c1602_3055066	2B	34.8369	0.0670194
IWA2090	wsnp_Ex_c1603_3056226	6B	60.1167	0.00352734
IWA2091	wsnp_Ex_c1603_3056546	Unk	Unk	0.0493827
IWA2092	wsnp_Ex_c1604_3060855	2A	171.376	0.27866
IWA2093	wsnp_Ex_c16045_24471413	5B	214.225	0.042328
IWA2094	wsnp_Ex_c16074_24502385	2B	270.485	0.0705467
IWA2095	wsnp_Ex_c16079_24507688	3A	63.7227	0.114638
IWA2098	wsnp_Ex_c16090_24522660	6A	6.70727	0.483245
IWA2099	wsnp_Ex_c16100_24532224	5B	223.943	0.047619
IWA2101	wsnp_Ex_c16127_24561453	5A	69.5489	0.0564374
IWA2108	wsnp_Ex_c16228_24682090	4A	43.9764	0.342152
IWA2109	wsnp_Ex_c16243_24699942	6B	79.9988	0.333333
IWA2111	wsnp_Ex_c1629_3103807	2B	34.8369	0.0828924
IWA2112	wsnp_Ex_c1629_3104356	2B	34.8369	0.047619
IWA2113	wsnp_Ex_c16295_24772663	5A	168.298	0.142857
IWA2114	wsnp_Ex_c16295_24772702	5A	168.298	0.153439
IWA2115	wsnp_Ex_c163_320267	2B	44.3029	0.0564374
IWA2116	wsnp_Ex_c163_320858	2B	44.3029	0.0582011
IWA2118	wsnp_Ex_c1630_3105100	5B	65.1303	0.015873
IWA2119	wsnp_Ex_c16304_24782232	3B	63.9015	0.356261
IWA2120	wsnp_Ex_c16317_24795290	5A	53.8633	0.00529101
IWA2121	wsnp_Ex_c16342_24825048	Unk	Unk	0.0917108
IWA2122	wsnp_Ex_c16342_24825174	Unk	Unk	0.100529
IWA2123	wsnp_Ex_c16369_24860698	4A	181.745	0.0670194
IWA2124	wsnp_Ex_c16378_24870688	3B	101.968	0.135802
IWA2125	wsnp_Ex_c16389_24884851	4B	16.3703	0.373898
IWA2126	wsnp_Ex_c16389_24884920	4B	16.3703	0.126984
IWA2128	wsnp_Ex_c16420_24918101	5B	184.461	0.00705467
IWA2129	wsnp_Ex_c16423_24920805	6A	180.192	0.227513
IWA2130	wsnp_Ex_c16425_24923685	2B	185.669	0.0282187
IWA2131	wsnp_Ex_c16425_24923837	2B	185.669	0.021164
IWA2132	wsnp_Ex_c16429_24929065	1D	99.8055	0.13933
IWA2133	wsnp_Ex_c16432_24932860	5B	101.992	0.216931
IWA2135	wsnp_Ex_c16466_24967033	6B	59.4895	0.455026
IWA2136	wsnp_Ex_c16480_24986490	6A	114.454	0.0828924
IWA2137	wsnp_Ex_c16491_24996576	6A	41.4178	0.460317
IWA2139	wsnp_Ex_c16499_25005415	5B	61.4434	0.391534
IWA2141	wsnp_Ex_c16529_25039034	Unk	Unk	0.0864198
IWA2142	wsnp_Ex_c16551_25060825	Unk	Unk	0.0440917
IWA2143	wsnp_Ex_c16551_25060833	5A	12.9248	0.0440917
IWA2144	wsnp_Ex_c16551_25061395	5A	12.9248	0.0458554
IWA2145	wsnp_Ex_c16551_25061517	5A	12.9248	0.0917108
IWA2146	wsnp_Ex_c16551_25061550	5A	12.9248	0.0458554
IWA2147	wsnp_Ex_c16569_25082760	3B	180.487	0.442681
IWA2148	wsnp_Ex_c16569_25082817	3B	180.487	0.0299824
IWA2150	wsnp_Ex_c16581_25100502	1B	28.1921	0.116402
IWA2152	wsnp_Ex_c16592_25117132	1A	84.2256	0.10582
IWA2153	wsnp_Ex_c1660_3158776	3A	76.0096	0.22575
IWA2154	wsnp_Ex_c1660_3159173	3A	76.0096	0.308642
IWA2155	wsnp_Ex_c16611_25142774	Unk	Unk	0.262787
IWA2156	wsnp_Ex_c16615_25147492	3A	69.1632	0.148148
IWA2160	wsnp_Ex_c1668_3168723	2D	14.2028	0.0899471
IWA2162	wsnp_Ex_c16704_25250247	5B	88.0573	0.477954
IWA2163	wsnp_Ex_c16715_25264080	5A	158.108	0.0352734
IWA2164	wsnp_Ex_c16720_25268525	1D	54.4857	0.00529101
IWA2170	wsnp_Ex_c16814_25373602	4A	167.334	0.347443
IWA2171	wsnp_Ex_c16825_25387841	4B	73.4681	0.243386
IWA2172	wsnp_Ex_c16826_25388915	5A	72.3293	0.430335
IWA2173	wsnp_Ex_c16836_25401702	6B	93.4146	0.24515
IWA2174	wsnp_Ex_c16864_25440739	3A	2.17257	0.194004
IWA2175	wsnp_Ex_c1690_3206784	6D	29.3941	0.026455
IWA2176	wsnp_Ex_c16908_25492390	7A	102.48	0.0705467
IWA2177	wsnp_Ex_c16919_25506076	3B	19.6031	0.167549
IWA2178	wsnp_Ex_c1692_3209958	Unk	Unk	0.0229277
IWA2180	wsnp_Ex_c16963_25554152	5B	95.0827	0.368607
IWA2181	wsnp_Ex_c16963_25554400	5B	95.0827	0.407407
IWA2182	wsnp_Ex_c16963_25554867	5B	95.0827	0.407407
IWA2183	wsnp_Ex_c16970_25563701	2B	149.356	0.0440917
IWA2184	wsnp_Ex_c16988_25586811	2B	138.318	0.285714
IWA2185	wsnp_Ex_c17051_25671072	6B	74.9625	0.17284
IWA2186	wsnp_Ex_c17089_25708638	6A	89.8724	0.405644
IWA2187	wsnp_Ex_c17089_25709028	6A	89.8724	0.405644
IWA2189	wsnp_Ex_c17127_25756019	2B	165.611	0.45679
IWA2191	wsnp_Ex_c17176_25816766	7B	122.912	0.458554
IWA2192	wsnp_Ex_c17185_25829084	6A	115.764	0.289242
IWA2193	wsnp_Ex_c1721_3261986	7B	125.095	0.0828924
IWA2195	wsnp_Ex_c17220_25871264	2A	115.951	0.186949
IWA2196	wsnp_Ex_c17230_25883590	7A	8.1929	0.00352734
IWA2197	wsnp_Ex_c17238_25895129	1B	32.1105	0.00705467
IWA2201	wsnp_Ex_c1728_3271657	6A	80.3521	0
IWA2202	wsnp_Ex_c17294_25964947	4A	196.751	0.037037
IWA2203	wsnp_Ex_c173_340426	Unk	Unk	0.38448
IWA2204	wsnp_Ex_c17303_25979191	3B	105.161	0.0282187
IWA2205	wsnp_Ex_c1731_3275659	Unk	Unk	0.010582
IWA2207	wsnp_Ex_c17338_26018247	4A	88.9421	0.026455
IWA2208	wsnp_Ex_c17346_26030825	7D	141.052	0.00176367
IWA2209	wsnp_Ex_c17349_26035281	6B	58.185	0.259259
IWA2210	wsnp_Ex_c1736_3285575	7A	67.5539	0.00176367
IWA2211	wsnp_Ex_c17361_26054611	4A	74.9078	0.0229277
IWA2212	wsnp_Ex_c17379_26073344	6B	137.519	0.365079
IWA2215	wsnp_Ex_c174_340829	2B	209.571	0
IWA2218	wsnp_Ex_c17420_26123728	4B	71.636	0.109347
IWA2219	wsnp_Ex_c17435_26144201	6B	45.1268	0.227513
IWA2221	wsnp_Ex_c17452_26163465	1B	46.245	0.343915
IWA2222	wsnp_Ex_c17452_26163496	1B	46.245	0.104056
IWA2224	wsnp_Ex_c17523_26244256	5A	118.232	0.010582
IWA2226	wsnp_Ex_c1755_3320389	Unk	Unk	0.0917108
IWA2227	wsnp_Ex_c17556_26280356	Unk	Unk	0.00176367
IWA2230	wsnp_Ex_c17571_26295299	2A	192.002	0.0141093
IWA2231	wsnp_Ex_c17571_26296057	2A	192.002	0.0141093
IWA2232	wsnp_Ex_c17571_26296704	2A	192.002	0.0141093
IWA2235	wsnp_Ex_c17575_26301455	6A	53.0246	0.21164
IWA2236	wsnp_Ex_c17576_26303707	2B	149.356	0.421517
IWA2237	wsnp_Ex_c1758_3326792	2B	166.208	0.45679
IWA2238	wsnp_Ex_c176_347707	5B	223.943	0.0176367
IWA2240	wsnp_Ex_c1763_3334449	3A	58.3004	0.0758377
IWA2244	wsnp_Ex_c17667_26408733	6B	60.1167	0.347443
IWA2245	wsnp_Ex_c1767_3341220	2A	88.2725	0.449735
IWA2246	wsnp_Ex_c17670_26411021	Unk	Unk	0.0246914
IWA2247	wsnp_Ex_c17684_26426672	1A	61.6311	0.0899471
IWA2248	wsnp_Ex_c17684_26426785	1A	63.9809	0.0899471
IWA2249	wsnp_Ex_c17692_26437459	6A	89.7034	0.419753
IWA2250	wsnp_Ex_c17693_26438399	7A	93.1706	0.165785
IWA2253	wsnp_Ex_c17700_26446810	2B	160.442	0.292769
IWA2254	wsnp_Ex_c17707_26454940	1B	60.2512	0.322751
IWA2255	wsnp_Ex_c17754_26503892	5B	152.839	0.0828924
IWA2256	wsnp_Ex_c17763_26513562	5A	135.649	0.294533
IWA2257	wsnp_Ex_c17768_26519434	5B	63.2941	0.142857
IWA2259	wsnp_Ex_c1782_3365844	2A	125.004	0.414462
IWA2261	wsnp_Ex_c17845_26604587	2B	169.503	0.0934744
IWA2263	wsnp_Ex_c17859_26621184	Unk	Unk	0.194004
IWA2264	wsnp_Ex_c17859_26621688	Unk	Unk	0.194004
IWA2265	wsnp_Ex_c17859_26621754	Unk	Unk	0.194004
IWA2266	wsnp_Ex_c17859_26621898	Unk	Unk	0.194004
IWA2267	wsnp_Ex_c17882_26646153	7B	31.8869	0.439153
IWA2270	wsnp_Ex_c17899_26666328	7A	135.199	0.375661
IWA2271	wsnp_Ex_c1790_3378220	7B	51.3067	0.372134
IWA2272	wsnp_Ex_c1790_3378771	7B	50.2186	0.372134
IWA2273	wsnp_Ex_c17914_26681837	7D	134.792	0.121693
IWA2274	wsnp_Ex_c1792_3381384	2B	34.8369	0.0282187
IWA2275	wsnp_Ex_c1792_3381544	2B	34.8369	0.0740741
IWA2276	wsnp_Ex_c17928_26697183	5D1	4.14	0.223986
IWA2279	wsnp_Ex_c17990_26770800	1B	141.23	0.0793651
IWA2280	wsnp_Ex_c18034_26823889	Unk	Unk	0
IWA2281	wsnp_Ex_c18096_26897135	Unk	Unk	0.00881834
IWA2282	wsnp_Ex_c18107_26909127	5A	162.915	0.455026
IWA2284	wsnp_Ex_c1815_3421032	5B	101.607	0
IWA2285	wsnp_Ex_c18160_26967211	Unk	Unk	0.114638
IWA2286	wsnp_Ex_c18160_26967403	Unk	Unk	0.114638
IWA2289	wsnp_Ex_c18196_27006489	1A	68.5132	0.107584
IWA2290	wsnp_Ex_c18219_27029820	Unk	Unk	0
IWA2293	wsnp_Ex_c18250_27065775	2D	139.653	0.010582
IWA2294	wsnp_Ex_c18261_27078080	2B	163.38	0.194004
IWA2295	wsnp_Ex_c1827_3442984	6A	89.8724	0.0229277
IWA2296	wsnp_Ex_c18271_27089779	2A	117.569	0.499118
IWA2298	wsnp_Ex_c18318_27140346	4B	14.7999	0.0546737
IWA2301	wsnp_Ex_c18352_27178687	7A	82.3403	0.151675
IWA2302	wsnp_Ex_c18352_27178789	Unk	Unk	0.123457
IWA2305	wsnp_Ex_c18372_27196625	6B	100.627	0.047619
IWA2306	wsnp_Ex_c1838_3461594	5B	151.155	0.0141093
IWA2307	wsnp_Ex_c18382_27210656	6B	51.3862	0.0634921
IWA2308	wsnp_Ex_c18384_27213023	1B	90.9829	0.202822
IWA2310	wsnp_Ex_c18413_27247064	5B	58.163	0.486772
IWA2311	wsnp_Ex_c18413_27247408	5B	58.163	0.486772
IWA2312	wsnp_Ex_c18418_27251563	2B	76.0234	0.19224
IWA2314	wsnp_Ex_c1845_3472790	1A	103.004	0.243386
IWA2315	wsnp_Ex_c18462_27305612	1B	67.357	0.352734
IWA2316	wsnp_Ex_c1848_3482919	3A	81.444	0.00529101
IWA2317	wsnp_Ex_c18499_27344859	1A	167.762	0.0687831
IWA2318	wsnp_Ex_c18503_27349536	2B	188.847	0
IWA2319	wsnp_Ex_c18511_27359312	Unk	Unk	0.12522
IWA2320	wsnp_Ex_c18519_27369737	5B	59.6218	0.0740741
IWA2321	wsnp_Ex_c1857_3498024	5B	214.958	0.328042
IWA2324	wsnp_Ex_c18596_27457344	3A	63.9174	0.037037
IWA2326	wsnp_Ex_c1861_3506449	1A	179.029	0.031746
IWA2328	wsnp_Ex_c18616_27481826	Unk	Unk	0.31746
IWA2329	wsnp_Ex_c18624_27492167	3B	80.9288	0.146384
IWA2330	wsnp_Ex_c18632_27501724	6B	120.604	0.368607
IWA2332	wsnp_Ex_c18637_27508578	3A	102.865	0.227513
IWA2333	wsnp_Ex_c18639_27511306	6A	104.326	0.455026
IWA2334	wsnp_Ex_c1865_3515470	4A	61.6265	0.380952
IWA2335	wsnp_Ex_c18654_27528399	5B	116.645	0.37037
IWA2336	wsnp_Ex_c18654_27528615	5B	116.645	0.37037
IWA2337	wsnp_Ex_c18662_27538313	1A	68.5132	0.102293
IWA2338	wsnp_Ex_c18664_27540364	6A	172.446	0.280423
IWA2340	wsnp_Ex_c18665_27541568	1D	92.3404	0.130511
IWA2341	wsnp_Ex_c18665_27541726	1D	91.5088	0.13933
IWA2342	wsnp_Ex_c18669_27544717	6B	55.4818	0.291005
IWA2343	wsnp_Ex_c18686_27560445	2B	225.51	0.0723104
IWA2344	wsnp_Ex_c1873_3531947	2B	126.285	0.208113
IWA2345	wsnp_Ex_c18733_27607958	1B	27.3648	0.141093
IWA2346	wsnp_Ex_c18744_27620403	6B	97.1777	0.0352734
IWA2347	wsnp_Ex_c18744_27620431	6B	98.752	0.0352734
IWA2348	wsnp_Ex_c18747_27625264	3A	117.885	0.0546737
IWA2349	wsnp_Ex_c18750_27627600	2B	137.968	0.474427
IWA2350	wsnp_Ex_c18754_27630557	5A	136.304	0.319224
IWA2353	wsnp_Ex_c18800_27681277	7B	48.4789	0.472663
IWA2354	wsnp_Ex_c18805_27686000	5A	11.2199	0.121693
IWA2355	wsnp_Ex_c18808_27689399	Unk	Unk	0.0123457
IWA2356	wsnp_Ex_c18825_27706133	Unk	Unk	0
IWA2361	wsnp_Ex_c18926_27825028	3B	105.161	0.00881834
IWA2362	wsnp_Ex_c1894_3575749	3A	126.587	0.266314
IWA2363	wsnp_Ex_c18941_27840714	5A	95.6478	0.155203
IWA2364	wsnp_Ex_c18941_27840933	5A	95.6478	0.0493827
IWA2366	wsnp_Ex_c18965_27868480	6A	89.8724	0.407407
IWA2367	wsnp_Ex_c18965_27868923	6A	89.8724	0.405644
IWA2370	wsnp_Ex_c19003_27913936	2A	211.16	0.0529101
IWA2371	wsnp_Ex_c19005_27918129	7A	102.982	0.0229277
IWA2373	wsnp_Ex_c19041_27955460	5B	119.519	0.179894
IWA2374	wsnp_Ex_c19057_27975510	5A	71.667	0.444444
IWA2378	wsnp_Ex_c19134_28056012	5A	33.0629	0.0899471
IWA2379	wsnp_Ex_c1915_3618286	2B	195.78	0.301587
IWA2380	wsnp_Ex_c19180_28099102	3B	72.9226	0
IWA2381	wsnp_Ex_c19198_28115812	7A	82.3403	0.021164
IWA2383	wsnp_Ex_c19207_28125072	4A	109.254	0.0670194
IWA2384	wsnp_Ex_c19207_28125389	Unk	Unk	0.00176367
IWA2385	wsnp_Ex_c19214_28132186	7A	100.515	0.320988
IWA2386	wsnp_Ex_c1924_3630249	7A	100.515	0.0705467
IWA2387	wsnp_Ex_c1924_3630519	7A	100.182	0.273369
IWA2388	wsnp_Ex_c1925_3632756	5B	176.267	0.33157
IWA2389	wsnp_Ex_c19259_28185910	7B	132.06	0.186949
IWA2391	wsnp_Ex_c19260_28187434	2B	53.3846	0.421517
IWA2392	wsnp_Ex_c19262_28188808	7A	82.3403	0.0123457
IWA2394	wsnp_Ex_c19294_28225846	1A	85.0021	0.0335097
IWA2396	wsnp_Ex_c19309_28242774	3A	166.339	0.366843
IWA2398	wsnp_Ex_c19319_28253742	4B	67.9321	0.326279
IWA2399	wsnp_Ex_c1934_3648048	3B	97.2558	0.149912
IWA2400	wsnp_Ex_c1934_3648624	3B	101.671	0.160494
IWA2401	wsnp_Ex_c19344_28279854	Unk	Unk	0.0599647
IWA2402	wsnp_Ex_c1935_3649406	Unk	Unk	0.0335097
IWA2403	wsnp_Ex_c1935_3650303	Unk	Unk	0.0335097
IWA2404	wsnp_Ex_c19353_28290393	1A	142.422	0.426808
IWA2406	wsnp_Ex_c19364_28303089	2D	84.5527	0.0405644
IWA2407	wsnp_Ex_c19371_28311667	2B	20.4628	0.45679
IWA2408	wsnp_Ex_c19372_28312715	3B	65.5692	0.121693
IWA2409	wsnp_Ex_c19372_28313727	3B	63.9015	0.121693
IWA2410	wsnp_Ex_c1938_3656802	5B	59.2589	0.338624
IWA2411	wsnp_Ex_c194_381656	1B	91.2266	0.220459
IWA2412	wsnp_Ex_c1943_3663067	5A	145.537	0.345679
IWA2413	wsnp_Ex_c19430_28378386	6A	1.36004	0.128748
IWA2415	wsnp_Ex_c1944_3664205	2D	71.3403	0.222222
IWA2416	wsnp_Ex_c19454_28409258	6A	98.9787	0.0811287
IWA2417	wsnp_Ex_c19467_28422579	6B	50.759	0.22575
IWA2418	wsnp_Ex_c19467_28423197	6B	50.6963	0.0546737
IWA2419	wsnp_Ex_c19467_28423331	6B	50.6963	0.223986
IWA2420	wsnp_Ex_c19467_28423946	6B	50.759	0.223986
IWA2421	wsnp_Ex_c19476_28434084	6A	89.8724	0.037037
IWA2425	wsnp_Ex_c19516_28481857	2A	0	0.26455
IWA2426	wsnp_Ex_c19516_28482852	2A	0	0.26455
IWA2427	wsnp_Ex_c19516_28483050	2A	0	0.26455
IWA2429	wsnp_Ex_c19519_28487099	5A	91.2542	0.037037
IWA2430	wsnp_Ex_c19519_28487129	5B	115.339	0.0740741
IWA2431	wsnp_Ex_c19525_28494827	6B	150.878	0.0934744
IWA2433	wsnp_Ex_c19556_28530231	2A	42.2818	0.0246914
IWA2434	wsnp_Ex_c19556_28530243	2A	42.2818	0.0246914
IWA2435	wsnp_Ex_c19556_28530858	Unk	Unk	0.0194004
IWA2436	wsnp_Ex_c19582_28564567	7A	102.982	0.0229277
IWA2437	wsnp_Ex_c19582_28564743	7A	101.494	0.231041
IWA2438	wsnp_Ex_c1959_3692097	1A	72.4028	0.0917108
IWA2439	wsnp_Ex_c19602_28584250	6B	37.8513	0.121693
IWA2440	wsnp_Ex_c1962_3696265	2B	47.4468	0.31746
IWA2441	wsnp_Ex_c1962_3696626	2B	47.4468	0.313933
IWA2442	wsnp_Ex_c1962_3697351	2B	47.4468	0.31746
IWA2443	wsnp_Ex_c1962_3697716	2B	47.4468	0.313933
IWA2444	wsnp_Ex_c19622_28607997	Unk	Unk	0.015873
IWA2445	wsnp_Ex_c19647_28632659	5A	73.608	0.0670194
IWA2447	wsnp_Ex_c19647_28632894	5A	71.667	0.407407
IWA2450	wsnp_Ex_c1970_3707739	1A	153.348	0.306878
IWA2451	wsnp_Ex_c19707_28702378	6B	73.7018	0.128748
IWA2453	wsnp_Ex_c19724_28720939	5B	100.562	0.165785
IWA2454	wsnp_Ex_c19724_28721128	5B	100.562	0.165785
IWA2457	wsnp_Ex_c19770_28768859	6A	89.3486	0.425044
IWA2459	wsnp_Ex_c19772_28771627	2B	203.242	0.338624
IWA2460	wsnp_Ex_c19773_28772235	4A	83.3827	0.141093
IWA2462	wsnp_Ex_c19778_28779907	3B	133.797	0.0546737
IWA2464	wsnp_Ex_c19819_28826877	2B	149.356	0.407407
IWA2465	wsnp_Ex_c19819_28827344	2B	149.356	0.407407
IWA2466	wsnp_Ex_c1982_3731697	3B	94.6444	0.00705467
IWA2467	wsnp_Ex_c19820_28829623	5A	55.8503	0.0176367
IWA2468	wsnp_Ex_c19844_28853668	Unk	Unk	0.0194004
IWA2471	wsnp_Ex_c19844_28855797	Unk	Unk	0.0194004
IWA2475	wsnp_Ex_c1988_3741706	Unk	Unk	0.102293
IWA2477	wsnp_Ex_c1988_3742145	Unk	Unk	0.123457
IWA2479	wsnp_Ex_c1988_3742291	6B	2.58405	0.287478
IWA2480	wsnp_Ex_c19892_28910730	5A	44.0861	0.00529101
IWA2481	wsnp_Ex_c19928_28951983	6A	178.393	0
IWA2483	wsnp_Ex_c1997_3755720	Unk	Unk	0
IWA2484	wsnp_Ex_c1997_3755945	1A	100.648	0.388007
IWA2487	wsnp_Ex_c1997_3757177	1A	100.648	0.340388
IWA2488	wsnp_Ex_c1997_3757415	1A	100.648	0.340388
IWA2489	wsnp_Ex_c1997_3757496	1A	99.871	0.479718
IWA2490	wsnp_Ex_c1997_3757508	1A	100.648	0.340388
IWA2491	wsnp_Ex_c1997_3757721	1A	99.871	0.488536
IWA2492	wsnp_Ex_c19982_29009504	3B	72.5309	0.319224
IWA2494	wsnp_Ex_c19994_29025586	3B	76.1274	0.155203
IWA2495	wsnp_Ex_c20_42503	Unk	Unk	0.0670194
IWA2499	wsnp_Ex_c20019_29051938	5B	162.456	0
IWA2500	wsnp_Ex_c20019_29052512	5B	164.647	0.144621
IWA2501	wsnp_Ex_c2002_3768258	4A	76.1948	0.010582
IWA2502	wsnp_Ex_c20029_29064315	2B	210.154	0.128748
IWA2503	wsnp_Ex_c20032_29065889	2A	117.569	0.128748
IWA2504	wsnp_Ex_c2004_3770146	1B	47.534	0.0617284
IWA2505	wsnp_Ex_c20041_29076295	4A	133.286	0.107584
IWA2506	wsnp_Ex_c20062_29096408	7A	51.1746	0.27866
IWA2507	wsnp_Ex_c20062_29096454	7A	51.1746	0.282187
IWA2508	wsnp_Ex_c20139_29186540	7B	42.1962	0
IWA2509	wsnp_Ex_c20155_29202599	2B	262.097	0.0405644
IWA2510	wsnp_Ex_c20168_29214721	3B	97.2558	0.0934744
IWA2513	wsnp_Ex_c2017_3787478	7A	44.1372	0.236332
IWA2518	wsnp_Ex_c20250_29303152	3A	135.533	0.0952381
IWA2519	wsnp_Ex_c20273_29326769	3A	59.7305	0.347443
IWA2520	wsnp_Ex_c2030_3807284	2A	117.569	0.469136
IWA2521	wsnp_Ex_c20320_29383285	7D	94.7151	0.021164
IWA2523	wsnp_Ex_c20320_29383733	7D	94.7151	0.021164
IWA2525	wsnp_Ex_c20323_29388970	2B	110.847	0.00176367
IWA2526	wsnp_Ex_c2033_3814035	2A	42.7548	0.21164
IWA2527	wsnp_Ex_c20352_29416468	6A	206.903	0.0564374
IWA2529	wsnp_Ex_c20353_29417449	Unk	Unk	0.015873
IWA2530	wsnp_Ex_c20367_29431681	2B	149.356	0.00881834
IWA2531	wsnp_Ex_c20370_29434410	2A	88.2725	0.283951
IWA2532	wsnp_Ex_c20377_29442562	Unk	Unk	0.262787
IWA2533	wsnp_Ex_c20386_29451037	4A	32.446	0.206349
IWA2536	wsnp_Ex_c20440_29511162	5B	93.9941	0.485009
IWA2537	wsnp_Ex_c20445_29515644	2A	105.945	0.342152
IWA2538	wsnp_Ex_c20457_29526260	6A	177.641	0.202822
IWA2539	wsnp_Ex_c20457_29526403	6A	177.641	0.204586
IWA2541	wsnp_Ex_c20495_29571203	1A	103.741	0.0352734
IWA2544	wsnp_Ex_c20529_29609310	2B	149.356	0.410935
IWA2545	wsnp_Ex_c2054_3852564	7D	3.23418	0.015873
IWA2547	wsnp_Ex_c20581_29663216	1D	21.3842	0.0687831
IWA2548	wsnp_Ex_c20611_29693561	5A	54.1912	0.123457
IWA2549	wsnp_Ex_c20649_29731279	2A	117.569	0.470899
IWA2550	wsnp_Ex_c20652_29734133	3B	73.8306	0.0634921
IWA2551	wsnp_Ex_c2066_3877373	2B	267.637	0.0881834
IWA2553	wsnp_Ex_c20716_29802313	5B	60.3475	0.338624
IWA2554	wsnp_Ex_c2077_3894016	1B	54.2806	0.342152
IWA2555	wsnp_Ex_c20771_29858497	Unk	Unk	0.499118
IWA2557	wsnp_Ex_c20786_29875033	2B	76.3735	0.0529101
IWA2558	wsnp_Ex_c20899_30011827	5A	195.001	0.488536
IWA2559	wsnp_Ex_c2097_3932976	2B	160.092	0.439153
IWA2560	wsnp_Ex_c20975_30093038	1B	28.0574	0.042328
IWA2561	wsnp_Ex_c20975_30093113	1B	28.0574	0.141093
IWA2563	wsnp_Ex_c20988_30107609	5B	53.2132	0.336861
IWA2564	wsnp_Ex_c20999_30122041	6B	120.152	0.171076
IWA2565	wsnp_Ex_c210_411604	5B	140.842	0.179894
IWA2566	wsnp_Ex_c2100_3937914	2D	168.486	0.17284
IWA2567	wsnp_Ex_c21010_30133755	6A	210.713	0.396825
IWA2569	wsnp_Ex_c21068_30195276	7A	65.8239	0.0299824
IWA2570	wsnp_Ex_c21087_30214456	7A	7.86649	0.0529101
IWA2571	wsnp_Ex_c21092_30220342	2B	56.1715	0.388007
IWA2576	wsnp_Ex_c21108_30237509	7A	63.9373	0.291005
IWA2577	wsnp_Ex_c2111_3963161	1B	23.6516	0.255732
IWA2578	wsnp_Ex_c2111_3963339	1B	23.6516	0.253968
IWA2580	wsnp_Ex_c21129_30256617	6A	200.39	0.35097
IWA2581	wsnp_Ex_c21165_30292765	Unk	Unk	0.00881834
IWA2582	wsnp_Ex_c21165_30292808	4A	88.9421	0.021164
IWA2583	wsnp_Ex_c2117_3976893	1B	18.4185	0.197531
IWA2584	wsnp_Ex_c21193_30320134	1A	89.3001	0.283951
IWA2585	wsnp_Ex_c21197_30325539	4A	73.8397	0.338624
IWA2588	wsnp_Ex_c21198_30327016	1B	80.972	0.440917
IWA2591	wsnp_Ex_c21217_30347572	4B	44.717	0.0546737
IWA2592	wsnp_Ex_c2123_3988735	7D	56.0988	0.010582
IWA2593	wsnp_Ex_c2128_3998228	4A	69.7686	0.0229277
IWA2594	wsnp_Ex_c21292_30420983	Unk	Unk	0.00529101
IWA2595	wsnp_Ex_c21293_30421496	4B	105.574	0.0388007
IWA2596	wsnp_Ex_c2132_4004831	5B	61.0805	0.0670194
IWA2597	wsnp_Ex_c2132_4006417	5B	61.0805	0.0670194
IWA2598	wsnp_Ex_c21336_30465618	1A	89.3001	0.186949
IWA2601	wsnp_Ex_c2137_4014287	2A	219.988	0.43739
IWA2602	wsnp_Ex_c2137_4014383	2A	219.988	0.315697
IWA2603	wsnp_Ex_c21374_30504135	6A	210.713	0.405644
IWA2604	wsnp_Ex_c2138_4015101	2A	110.948	0.474427
IWA2606	wsnp_Ex_c21383_30513824	4A	81.9031	0.465608
IWA2607	wsnp_Ex_c21386_30518206	5D2	21.8474	0.010582
IWA2612	wsnp_Ex_c21409_30544027	2A	166.124	0.00529101
IWA2614	wsnp_Ex_c21423_30560807	3B	88.5136	0.0634921
IWA2615	wsnp_Ex_c21450_30588044	1A	68.5132	0.0899471
IWA2617	wsnp_Ex_c2148_4035900	3A	81.444	0.0176367
IWA2619	wsnp_Ex_c21491_30636749	3B	123.286	0.135802
IWA2620	wsnp_Ex_c21491_30637789	3B	123.286	0.135802
IWA2621	wsnp_Ex_c21494_30640657	Unk	Unk	0.268078
IWA2622	wsnp_Ex_c21499_30644485	3B	73.8306	0.391534
IWA2624	wsnp_Ex_c2153_4043746	2B	72.7628	0.00705467
IWA2625	wsnp_Ex_c21532_30680512	2B	135.208	0.0246914
IWA2626	wsnp_Ex_c21559_30710510	1B	77.7077	0.354497
IWA2627	wsnp_Ex_c21589_30740889	Unk	Unk	0
IWA2630	wsnp_Ex_c21592_30743815	1A	75.9777	0.322751
IWA2632	wsnp_Ex_c2161_4059735	6A	211.566	0.0493827
IWA2634	wsnp_Ex_c21625_30775155	5B	147.004	0.257496
IWA2635	wsnp_Ex_c21633_30782312	6A	6.70727	0.388007
IWA2638	wsnp_Ex_c21688_30845899	6D	117.603	0.467372
IWA2639	wsnp_Ex_c21688_30847181	6A	211.144	0.171076
IWA2640	wsnp_Ex_c21709_30869795	2A	32.5826	0.308642
IWA2641	wsnp_Ex_c2171_4072774	5A	195.001	0.141093
IWA2642	wsnp_Ex_c2171_4072995	5A	195.001	0.141093
IWA2645	wsnp_Ex_c2171_4073721	5A	195.001	0.162257
IWA2646	wsnp_Ex_c2171_4074003	5A	195.001	0.407407
IWA2648	wsnp_Ex_c21721_30882221	2A	117.569	0.499118
IWA2649	wsnp_Ex_c21733_30892583	3A	114.793	0.0352734
IWA2650	wsnp_Ex_c21773_30934348	Unk	Unk	0.102293
IWA2651	wsnp_Ex_c2178_4086161	1A	72.4028	0.0917108
IWA2654	wsnp_Ex_c21786_30948397	2A	117.569	0.495591
IWA2655	wsnp_Ex_c2181_4089639	1A	70.0128	0.149912
IWA2656	wsnp_Ex_c2181_4089788	1A	60.2855	0.146384
IWA2657	wsnp_Ex_c2185_4094843	5A	136.98	0.27866
IWA2659	wsnp_Ex_c21875_31045200	5B	179.054	0.241623
IWA2660	wsnp_Ex_c2192_4108709	6A	91.0212	0.0405644
IWA2661	wsnp_Ex_c21924_31095740	3B	105.915	0.0282187
IWA2662	wsnp_Ex_c21930_31102213	3B	67.2132	0.262787
IWA2663	wsnp_Ex_c21930_31102685	3B	67.2132	0.259259
IWA2664	wsnp_Ex_c21950_31124594	3A	37.7005	0.0599647
IWA2665	wsnp_Ex_c21991_31162645	2B	149.356	0.0440917
IWA2666	wsnp_Ex_c220_432519	Unk	Unk	0.262787
IWA2667	wsnp_Ex_c22006_31180883	1B	46.245	0.13933
IWA2668	wsnp_Ex_c22006_31181239	1B	46.245	0.13933
IWA2670	wsnp_Ex_c22010_31185638	2B	106.989	0.0123457
IWA2671	wsnp_Ex_c22010_31185837	2B	94.0082	0.474427
IWA2672	wsnp_Ex_c22016_31191407	3B	84.1871	0.425044
IWA2674	wsnp_Ex_c22018_31193171	2B	112.35	0.42328
IWA2676	wsnp_Ex_c2203_4129271	2B	200.111	0.246914
IWA2679	wsnp_Ex_c22040_31218280	5B	38.2334	0.0828924
IWA2680	wsnp_Ex_c22040_31218342	5B	38.6906	0.0828924
IWA2681	wsnp_Ex_c2207_4135530	5B	226.505	0.0793651
IWA2682	wsnp_Ex_c2207_4136036	5B	226.505	0.0793651
IWA2683	wsnp_Ex_c22078_31257869	4B	71.985	0.0511464
IWA2685	wsnp_Ex_c22089_31269531	6A	75.4526	0.12522
IWA2686	wsnp_Ex_c22089_31270140	6A	75.4526	0.12522
IWA2687	wsnp_Ex_c22089_31270755	6A	75.4526	0.12522
IWA2688	wsnp_Ex_c22089_31270950	6A	75.4526	0.12522
IWA2689	wsnp_Ex_c22106_31289877	Unk	Unk	0.00881834
IWA2690	wsnp_Ex_c22149_31337068	Unk	Unk	0.015873
IWA2691	wsnp_Ex_c22154_31342077	3B	14.4931	0.00705467
IWA2693	wsnp_Ex_c2219_4159221	7A	69.8322	0.326279
IWA2694	wsnp_Ex_c222_436432	5B	102.377	0.313933
IWA2695	wsnp_Ex_c222_436779	5B	102.377	0.313933
IWA2696	wsnp_Ex_c22202_31392780	2A	29.2306	0.33157
IWA2697	wsnp_Ex_c2224_4171319	5B	115.339	0.0282187
IWA2698	wsnp_Ex_c2224_4171424	5B	115.339	0.0282187
IWA2699	wsnp_Ex_c22242_31433907	4A	67.2034	0.0934744
IWA2700	wsnp_Ex_c22263_31454072	Unk	Unk	0
IWA2703	wsnp_Ex_c22284_31478675	1A	99.4961	0.0282187
IWA2705	wsnp_Ex_c2236_4189774	6A	180.192	0.283951
IWA2707	wsnp_Ex_c22364_31560642	1B	22.6062	0.176367
IWA2708	wsnp_Ex_c22376_31570821	Unk	Unk	0.00529101
IWA2714	wsnp_Ex_c22423_31615798	2B	126.724	0.248677
IWA2715	wsnp_Ex_c2243_4201831	5B	59.2589	0.336861
IWA2716	wsnp_Ex_c22435_31629303	3A	51.2776	0.393298
IWA2717	wsnp_Ex_c22439_31632880	1B	77.7077	0.0141093
IWA2719	wsnp_Ex_c22496_31689334	Unk	Unk	0.0352734
IWA2720	wsnp_Ex_c2250_4216275	3B	103.725	0.010582
IWA2721	wsnp_Ex_c2250_4216508	3B	103.725	0.010582
IWA2722	wsnp_Ex_c2251_4218338	2D	102.931	0.0493827
IWA2723	wsnp_Ex_c22547_31737663	7A	148.034	0.366843
IWA2725	wsnp_Ex_c22547_31738408	7A	148.034	0.0564374
IWA2727	wsnp_Ex_c2258_4232538	2D	141.341	0.00352734
IWA2728	wsnp_Ex_c22630_31827919	3B	74.2104	0.0141093
IWA2729	wsnp_Ex_c2264_4243233	5B	127.227	0.0687831
IWA2731	wsnp_Ex_c22645_31845564	2A	77.8347	0.483245
IWA2732	wsnp_Ex_c22648_31848819	4B	65.8223	0.042328
IWA2733	wsnp_Ex_c22651_31851893	2A	117.569	0.0652557
IWA2734	wsnp_Ex_c2266_4247520	4A	69.3309	0.0229277
IWA2735	wsnp_Ex_c2268_4251636	7A	51.1746	0.268078
IWA2737	wsnp_Ex_c22683_31887736	3A	6.2682	0.0493827
IWA2738	wsnp_Ex_c22683_31887799	3A	6.2682	0.0493827
IWA2739	wsnp_Ex_c22693_31898036	2B	146.596	0.010582
IWA2741	wsnp_Ex_c22726_31930549	Unk	Unk	0
IWA2742	wsnp_Ex_c22726_31932096	5B	61.8063	0.00705467
IWA2743	wsnp_Ex_c22727_31934296	5A	122.842	0.0670194
IWA2744	wsnp_Ex_c2273_4259708	1A	48.9045	0.495591
IWA2745	wsnp_Ex_c22740_31947788	4B	65.8223	0.366843
IWA2747	wsnp_Ex_c22753_31958639	Unk	Unk	0.0194004
IWA2748	wsnp_Ex_c22766_31972202	3A	81.444	0.202822
IWA2750	wsnp_Ex_c22766_31972755	3A	81.444	0.294533
IWA2751	wsnp_Ex_c22766_31972812	3A	81.444	0.148148
IWA2753	wsnp_Ex_c2278_4270123	1B	50.6957	0.00881834
IWA2755	wsnp_Ex_c22785_31991891	4B	73.4681	0.0864198
IWA2758	wsnp_Ex_c22862_32074455	2A	117.569	0.391534
IWA2760	wsnp_Ex_c22875_32089292	2B	149.356	0.00881834
IWA2761	wsnp_Ex_c2288_4293430	4A	127.639	0.0599647
IWA2762	wsnp_Ex_c22881_32098459	1A	73.079	0.0864198
IWA2763	wsnp_Ex_c22888_32105519	3A	64.1122	0.0881834
IWA2764	wsnp_Ex_c22913_32130617	4A	24.0675	0.183422
IWA2766	wsnp_Ex_c22946_32163010	2B	126.285	0.22575
IWA2767	wsnp_Ex_c22955_32173776	7B	76.3822	0.176367
IWA2768	wsnp_Ex_c22963_32183009	1A	76.4932	0.0634921
IWA2770	wsnp_Ex_c22967_32186741	7B	151.547	0.116402
IWA2771	wsnp_Ex_c22984_32207214	5D2	122.867	0.010582
IWA2772	wsnp_Ex_c23001_32223579	7D	141.052	0.00176367
IWA2773	wsnp_Ex_c23010_32232119	6B	97.1777	0.0299824
IWA2775	wsnp_Ex_c23102_32328851	7A	120.25	0.104056
IWA2776	wsnp_Ex_c23102_32328852	7A	119.904	0.104056
IWA2780	wsnp_Ex_c23122_32350412	6B	75.5897	0.38448
IWA2781	wsnp_Ex_c23130_32358433	4A	59.8054	0.310406
IWA2783	wsnp_Ex_c23143_32376622	1A	126.857	0.291005
IWA2786	wsnp_Ex_c23156_32391014	7A	80.0554	0.0952381
IWA2788	wsnp_Ex_c23230_32466568	1B	80.972	0.426808
IWA2790	wsnp_Ex_c23235_32471767	1B	80.8437	0.428571
IWA2791	wsnp_Ex_c23238_32474842	Unk	Unk	0.126984
IWA2792	wsnp_Ex_c23239_32477458	2D	166.787	0.153439
IWA2793	wsnp_Ex_c23248_32488191	4A	75.3543	0.266314
IWA2794	wsnp_Ex_c23248_32488251	4A	75.3543	0.266314
IWA2795	wsnp_Ex_c2325_4355706	6A	213.678	0.253968
IWA2798	wsnp_Ex_c2326_4357308	Unk	Unk	0.114638
IWA2800	wsnp_Ex_c2330_4366134	3B	84.1871	0.276896
IWA2802	wsnp_Ex_c2332_4371926	5A	182.495	0.389771
IWA2803	wsnp_Ex_c23358_32602315	5D2	12.885	0.00529101
IWA2804	wsnp_Ex_c23358_32602488	Unk	Unk	0
IWA2805	wsnp_Ex_c23362_32606998	6A	89.8724	0.405644
IWA2807	wsnp_Ex_c2337_4379619	2A	136.271	0.220459
IWA2808	wsnp_Ex_c23383_32628864	6D	17.2943	0.128748
IWA2811	wsnp_Ex_c23474_32717535	6B	73.7018	0.426808
IWA2813	wsnp_Ex_c23503_32742849	6A	89.8724	0.0229277
IWA2814	wsnp_Ex_c23509_32746806	5A	44.0861	0.0987654
IWA2815	wsnp_Ex_c23509_32746909	5A	43.7386	0.0987654
IWA2816	wsnp_Ex_c2352_4405961	4A	136.315	0.15873
IWA2819	wsnp_Ex_c23598_32827681	Unk	Unk	0.333333
IWA2820	wsnp_Ex_c2360_4422599	7A	58.6168	0.206349
IWA2821	wsnp_Ex_c23618_32855041	5D1	6.87	0.223986
IWA2823	wsnp_Ex_c23638_32875196	4B	74.5865	0.160494
IWA2824	wsnp_Ex_c2365_4431185	7B	139.185	0.282187
IWA2825	wsnp_Ex_c2365_4431737	7B	139.185	0.386243
IWA2827	wsnp_Ex_c23661_32900048	5B	187.901	0.151675
IWA2828	wsnp_Ex_c23689_32927141	5A	182.082	0.421517
IWA2829	wsnp_Ex_c2370_4443573	Unk	Unk	0.010582
IWA2830	wsnp_Ex_c23716_32952372	6B	97.1777	0.0299824
IWA2831	wsnp_Ex_c23720_32957892	2A	117.569	0.499118
IWA2832	wsnp_Ex_c23755_32994701	7B	24.6943	0.047619
IWA2833	wsnp_Ex_c2376_4454515	5B	59.2589	0.462081
IWA2834	wsnp_Ex_c2376_4454741	5A	11.2199	0.462081
IWA2835	wsnp_Ex_c23768_33006588	2A	29.579	0.165785
IWA2836	wsnp_Ex_c23787_33024604	5A	140.593	0.010582
IWA2837	wsnp_Ex_c23795_33033010	5A	183.04	0.405644
IWA2838	wsnp_Ex_c23795_33033150	5A	183.249	0.405644
IWA2839	wsnp_Ex_c23795_33033959	5A	183.04	0.380952
IWA2840	wsnp_Ex_c23795_33034037	5A	183.04	0.380952
IWA2841	wsnp_Ex_c238_460841	3B	84.7212	0.181658
IWA2843	wsnp_Ex_c2382_4464517	6B	78.3681	0.174603
IWA2845	wsnp_Ex_c23850_33089300	Unk	Unk	0.00705467
IWA2846	wsnp_Ex_c2388_4476302	2B	19.44	0.243386
IWA2847	wsnp_Ex_c2389_4477096	1A	68.5132	0.0899471
IWA2849	wsnp_Ex_c2389_4477621	1A	63.9809	0.0917108
IWA2851	wsnp_Ex_c2389_4478238	1A	68.5132	0.0899471
IWA2852	wsnp_Ex_c2389_4478587	1A	63.9809	0.0899471
IWA2853	wsnp_Ex_c2389_4479047	1A	63.9809	0.0917108
IWA2854	wsnp_Ex_c2389_4479352	6A	52.5769	0.0917108
IWA2855	wsnp_Ex_c23901_33145067	Unk	Unk	0.0194004
IWA2856	wsnp_Ex_c23968_33209660	5A	168.298	0.13933
IWA2857	wsnp_Ex_c23968_33209733	5A	168.298	0.13933
IWA2858	wsnp_Ex_c23968_33210208	5A	168.298	0.13933
IWA2859	wsnp_Ex_c23968_33210344	5A	168.298	0.13933
IWA2862	wsnp_Ex_c2400_4498931	3B	123.286	0.236332
IWA2863	wsnp_Ex_c2401_4500297	Unk	Unk	0.0282187
IWA2864	wsnp_Ex_c2403_4502745	4A	76.1948	0.010582
IWA2865	wsnp_Ex_c24031_33277293	5B	223.108	0.37037
IWA2870	wsnp_Ex_c24085_33332723	3A	172.284	0.492063
IWA2871	wsnp_Ex_c24117_33363865	1A	68.5132	0.0917108
IWA2872	wsnp_Ex_c24135_33382318	2B	208.459	0.27866
IWA2873	wsnp_Ex_c24135_33382521	2B	202.15	0.312169
IWA2877	wsnp_Ex_c24145_33394561	5D1	0	0.271605
IWA2878	wsnp_Ex_c24145_33394644	5D1	0	0.271605
IWA2879	wsnp_Ex_c24167_33416760	7A	13.0107	0.026455
IWA2880	wsnp_Ex_c24167_33417032	7A	12.0315	0.026455
IWA2881	wsnp_Ex_c24176_33424905	1B	28.0574	0.0511464
IWA2882	wsnp_Ex_c24179_33428275	Unk	Unk	0.00176367
IWA2883	wsnp_Ex_c24215_33462239	5A	88.7427	0.0440917
IWA2884	wsnp_Ex_c2426_4542393	2A	29.579	0.301587
IWA2886	wsnp_Ex_c24293_33532428	3A	78.4195	0.204586
IWA2887	wsnp_Ex_c2430_4546479	2B	76.0234	0.0511464
IWA2888	wsnp_Ex_c24301_33540742	6B	38.5098	0.141093
IWA2889	wsnp_Ex_c24318_33561600	1B	82.4855	0.419753
IWA2890	wsnp_Ex_c24318_33562395	1B	80.972	0.37037
IWA2893	wsnp_Ex_c24376_33618864	7B	17.0715	0.40388
IWA2894	wsnp_Ex_c24376_33619527	7B	17.0715	0.352734
IWA2895	wsnp_Ex_c24379_33621872	6A	116.296	0.320988
IWA2896	wsnp_Ex_c24400_33645206	7A	48.0019	0.00352734
IWA2897	wsnp_Ex_c2441_4568016	5A	180.994	0.451499
IWA2898	wsnp_Ex_c24432_33676448	3A	42.8185	0.0529101
IWA2899	wsnp_Ex_c24435_33679405	2B	149.356	0.00881834
IWA2900	wsnp_Ex_c24443_33687802	4A	73.8397	0.33157
IWA2901	wsnp_Ex_c24443_33688235	4A	73.8397	0.33157
IWA2904	wsnp_Ex_c24474_33721784	4A	110.418	0.410935
IWA2906	wsnp_Ex_c24515_33761960	Unk	Unk	0
IWA2907	wsnp_Ex_c24523_33770410	2A	142.967	0.0881834
IWA2908	wsnp_Ex_c24548_33795073	3B	15.3537	0.202822
IWA2910	wsnp_Ex_c24577_33826666	5B	57.0671	0.0723104
IWA2913	wsnp_Ex_c2459_4591075	5B	11.7066	0.0123457
IWA2915	wsnp_Ex_c2459_4591587	5B	12.7445	0.0564374
IWA2916	wsnp_Ex_c2459_4591695	5B	14.3702	0.0652557
IWA2917	wsnp_Ex_c24594_33843836	5A	72.6571	0.134039
IWA2918	wsnp_Ex_c24625_33881403	Unk	Unk	0.0141093
[truncated: 3,636 more rows]
