# Supplementary material for: Genome-Wide Association Mapping for Resistance to Leaf and Stripe Rust in Winter-Habit Hexaploid Wheat Landraces
Source: PLoS One. 2015 Jun 15;10(6):e0129580. doi: 10.1371/journal.pone.0129580 (PMC4468153; doi:10.1371/journal.pone.0129580)
Supplement: S3 Table — (XLSX) [file pone.0129580.s003.xlsx]

## Sheet: MCDL
Table S3.1 List of resistant accessions, linearized infection type (IT), allele and chromosomal location for SNP markers associated with resistance to P. triticina race MCDL.
		1A	1AS	2B	2B	2B	3AL	3BL	4A	4A	4AL	4AL	4B	4D	4D	5B	5BL	6A	6B	6B	6B	6B	6B	6B	6B	6B	6B	6B	Unk	Unk	Unk	Unk	Unk	Unk	Unk
Accession	Linearized IT	IWA5702	IWA2768	IWA2887	IWA295	IWA762	IWA5977	IWA6244	IWA4030	IWA2816	IWA3756	IWA7859	IWA2126	IWA3815	IWA286	IWA8375	IWA6694	IWA6737	IWA185	IWA3131	IWA3133	IWA5785	IWA6142	IWA6825	IWA6826	IWA7873	IWA8192	IWA596	IWA2121	IWA2122	IWA287	IWA397	IWA55	IWA6340	IWA8186
PI621480	2	AA	BB	AA	BB	BB	AA	BB	BB	AA	AA	BB	BB	AA	AA	AA	BB	AA	AA	BB	BB	BB	AA	AA	AA	BB	BB	AA	BB	BB	BB	BB	BB	BB	AA
PI622008	2	AA	BB	AA	BB	BB	AA	BB	AA	AA	AA	BB	BB	AA	AA	AA	BB	AA	AA	BB	BB	BB	AA	AA	AA	BB	BB	AA	BB	BB	BB	BB	BB	BB	AA
PI622041	2	AA	BB	AA	BB	BB	AA	BB	BB	AA	AA	BB	BB	AA	AA	AA	BB	AA	AA	BB	BB	BB	AA	AA	AA	BB	BB	AA	BB	BB	BB	BB	BB	BB	AA
PI622054	2	AA	BB	AA	BB	BB	AA	BB	BB	AA	AA	BB	BB	AA	AA	AA	BB	AA	AA	BB	BB	BB	AA	AA	AA	BB	BB	AA	BB	BB	BB	BB	BB	BB	AA
CItr11234	4	AA	BB	AA	BB	BB	BB	BB	BB	AA	AA	BB	AA	AA	AA	AA	AA	AA	AA	BB	BB	BB	AA	AA	AA	BB	BB	AA	BB	BB	BB	AA	BB	BB	AA
PI362652	5	BB	BB	AA	BB	BB	AA	BB	AA	AA	BB	BB	BB	AA	AA	AA	BB	AA	AA	BB	BB	BB	AA	AA	AA	BB	BB	AA	BB	BB	BB	AA	BB	BB	BB
PI621168	5	AA	BB	BB	AA	AA	BB	AA	BB	AA	AA	BB	BB	AA	AA	BB	BB	AA	AA	BB	BB	BB	AA	AA	AA	BB	BB	BB	BB	BB	BB	AA	BB	AA	AA
PI621980	5	AA	BB	BB	AA	AA	AA	BB	BB	BB	AA	BB	BB	BB	BB	AA	BB	AA	BB	AA	AA	AA	BB	BB	BB	AA	AA	BB	AA	AA	AA	BB	AA	BB	AA
PI94364	6	BB	BB	AA	BB	BB	AA	BB	BB	AA	BB	BB	BB	AA	AA	BB	AA	AA	BB	AA	AA	AA	BB	BB	BB	AA	AA	AA	BB	BB	BB	AA	BB	BB	BB
PI107302	6	AA	BB	AA	BB	BB	AA	BB	BB	BB	AA	BB	BB	AA	BB	BB	AA	AA	BB	AA	AA	AA	BB	BB	BB	AA	AA	AA	AA	AA	AA	AA	AA	BB	BB
PI620904	6	AA	BB	AA	BB	BB	BB	AA	BB	AA	AA	AA	AA	AA	AA	AA	AA	BB	AA	BB	BB	BB	AA	AA	AA	BB	BB	AA	BB	BB	BB	BB	BB	BB	AA
aUnk= Chromosomal location is unknown

## Sheet: MFPS
Table S3.2 List of resistant accessions, linearized infection type (IT), allele and chromosomal location for SNP markers associated with resistance to P. triticina race MFPS.
		1BS	1BS
Accession	Linearized IT	IWA5418	IWA7466
PI622111	2	AA	AA
PI622129	2	AA	AA
PI622246	2	AA	AA
PI350905	4	BB	BB
PI620902	4	BB	BB
PI621674	4	AA	AA
PI57157	5	AA	AA
PI82908	5	BB	BB
PI621539	5	AA	AA
PI622243	5	AA	AA
PI350260	6	AA	AA

## Sheet: TBDJ
Table S3.3 List of resistant accessions, linearized infection type (IT), allele and chromosomal location for SNP markers associated with resistance to P. triticina race TBDJ.
		1AS	1BL	2AS	2B	2B	2B	2B	2B	3AL	3AS	4A	4A	4A	4B	5B	6D2S	Unka
Accession	Linearized IT	IWA3160	IWA435	IWA574	IWA2887	IWA295	IWA762	IWA2557	IWA3824	IWA5977	IWA3546	IWA285	IWA54	IWA8389	IWA2126	IWA8375	IWA619	IWA6340
PI621480	2	AA	BB	AA	AA	BB	BB	AA	BB	AA	BB	AA	AA	AA	BB	AA	AA	BB
PI621980	2	AA	BB	AA	BB	AA	AA	BB	AA	AA	BB	AA	AA	AA	BB	AA	AA	BB
PI622008	2	AA	BB	AA	AA	BB	BB	AA	BB	AA	BB	AA	AA	AA	BB	AA	AA	BB
PI622041	2	AA	BB	AA	AA	BB	BB	AA	BB	AA	BB	AA	AA	AA	BB	AA	AA	BB
PI622054	2	AA	BB	AA	AA	BB	BB	AA	BB	AA	BB	AA	AA	AA	BB	AA	AA	BB
PI349926	5	AA	BB	AA	AA	BB	BB	AA	BB	BB	BB	AA	AA	AA	BB	AA	BB	BB
PI374665	5	AA	BB	AA	AA	BB	BB	AA	BB	BB	BB	BB	BB	BB	BB	AA	BB	BB
PI622111	5	AA	AA	AA	AA	BB	BB	AA	BB	AA	BB	BB	BB	BB	BB	BB	BB	BB
PI173497	6	BB	AA	AA	AA	BB	BB	AA	BB	AA	BB	AA	AA	AA	BB	BB	BB	BB
PI225265	6	BB	AA	AA	AA	BB	BB	AA	BB	AA	BB	AA	AA	AA	BB	BB	BB	BB
PI362652	6	AA	AA	AA	AA	BB	BB	AA	BB	AA	BB	BB	BB	BB	BB	AA	BB	BB
PI378430	6	BB	AA	AA	AA	BB	BB	AA	BB	AA	BB	AA	AA	AA	BB	BB	BB	BB
PI378521	6	BB	AA	AA	AA	BB	BB	AA	BB	AA	BB	AA	AA	AA	BB	BB	BB	BB
PI572687	6	BB	BB	AA	AA	BB	BB	AA	BB	BB	BB	BB	BB	BB	BB	AA	BB	BB
PI621168	6	AA	BB	AA	BB	AA	AA	BB	AA	BB	BB	AA	AA	AA	BB	BB	AA	AA
aUnk= Chromosomal location is unknown

## Sheet: TDBG
Table S3.4 List of resistant accessions, linearized infection type (IT), allele and chromosomal location for SNP markers associated with resistance to P. triticina race TDBG.
		1BL	2A	2A	2B	3A	3A	3A	4AL	5A	5A	5A	5A	5B	6BS	6BS	6D2S	7AS	7B
Accession	Linearized IT	IWA6290	IWA7429	IWA2195	IWA3924	IWA5006	IWA5005	IWA5786	IWA1900	IWA7014	IWA3996	IWA2445	IWA7361	IWA8395	IWA3699	IWA7506	IWA7616	IWA5526	IWA5000
PI362652	2	BB	AA	AA	AA	AA	AA	BB	AA	AA	AA	BB	AA	AA	AA	BB	AA	AA	BB
PI621980	2	BB	AA	AA	BB	AA	AA	BB	AA	AA	AA	AA	BB	BB	AA	AA	AA	AA	BB
PI622008	2	BB	AA	AA	BB	AA	AA	BB	AA	AA	AA	AA	BB	BB	AA	AA	AA	AA	BB
PI622054	2	BB	AA	AA	BB	AA	AA	BB	AA	BB	AA	AA	BB	BB	AA	AA	AA	AA	BB
PI621168	4	BB	AA	AA	BB	AA	AA	BB	AA	AA	AA	AA	BB	BB	AA	AA	AA	AA	BB
PI621480	4	BB	AA	AA	BB	AA	AA	BB	AA	AA	AA	AA	BB	BB	AA	AA	AA	AA	BB
PI57157	5	AA	BB	BB	AA	AA	AA	BB	AA	AA	BB	AA	BB	AA	BB	AA	BB	AA	BB
PI83436	5	AA	AA	AA	BB	AA	AA	BB	AA	AA	AA	BB	BB	BB	AA	BB	AA	AA	BB
PI173497	5	AA	AA	AA	BB	AA	AA	BB	AA	AA	AA	BB	BB	BB	AA	BB	AA	AA	BB
PI225275	5	BB	AA	AA	AA	AA	AA	BB	AA	AA	BB	BB	AA	AA	AA	BB	AA	AA	AA
PI367024	5	AA	AA	AA	BB	AA	AA	BB	AA	AA	AA	BB	BB	BB	AA	BB	AA	AA	BB
PI378430	5	AA	AA	AA	BB	AA	AA	BB	AA	AA	AA	BB	BB	BB	AA	BB	AA	AA	BB
PI378521	5	AA	AA	AA	BB	AA	AA	BB	AA	AA	AA	BB	BB	BB	AA	BB	AA	AA	BB
PI622041	5	BB	AA	AA	BB	AA	AA	BB	AA	BB	AA	AA	BB	BB	AA	AA	AA	AA	BB
PI622111	5	AA	AA	AA	BB	AA	AA	BB	AA	AA	AA	BB	BB	BB	AA	BB	AA	AA	BB
PI627620	5	AA	AA	AA	BB	AA	AA	BB	AA	AA	AA	AA	BB	BB	AA	AA	AA	AA	BB
PI57171	6	AA	BB	BB	BB	AA	AA	BB	AA	AA	BB	AA	BB	BB	BB	BB	BB	AA	BB
PI73361	6	AA	AA	AA	BB	AA	AA	BB	AA	AA	AA	BB	BB	BB	AA	BB	AA	AA	BB
PI82908	6	AA	AA	AA	BB	AA	AA	BB	AA	AA	AA	AA	AA	BB	AA	AA	BB	AA	BB
PI107302	6	AA	AA	AA	AA	AA	AA	BB	AA	AA	BB	AA	BB	BB	AA	AA	BB	BB	AA
PI172582	6	AA	BB	BB	AA	AA	AA	BB	AA	AA	AA	AA	BB	BB	AA	BB	AA	AA	BB
PI192644	6	BB	AA	AA	BB	AA	AA	BB	AA	BB	AA	AA	BB	AA	AA	AA	AA	AA	BB
PI210371	6	AA	BB	BB	BB	AA	AA	BB	AA	AA	AA	BB	BB	BB	BB	BB	BB	AA	BB
PI225265	6	AA	AA	AA	BB	AA	AA	BB	AA	AA	AA	BB	BB	BB	AA	BB	AA	AA	BB
PI278619	6	AA	BB	BB	AA	AA	AA	BB	AA	AA	BB	AA	BB	BB	AA	BB	BB	AA	BB
PI350267	6	AA	AA	AA	BB	AA	AA	BB	AA	AA	AA	BB	BB	BB	AA	BB	AA	AA	BB
PI623694	6	AA	AA	AA	BB	AA	AA	BB	AA	BB	AA	AA	BB	BB	BB	AA	BB	AA	AA
PI627051	6	BB	AA	AA	BB	AA	AA	BB	AA	AA	AA	AA	BB	BB	AA	AA	AA	AA	BB

## Sheet: THBL
Table S3.5 List of resistant accessions, linearized infection type (IT), allele and chromosomal location for SNP markers associated with resistance to P. triticina race THBL.
		1BS
Accession	Linearized IT	IWA6512
PI622129	2	AA
PI622246	2	AA
PI621539	4	AA
PI622111	4	AA
PI622243	4	AA
PI620902	5	AA
PI191215	6	AA
PI278619	6	AA
PI314558	6	AA
PI349926	6	AA
PI374665	6	AA
PI572687	6	AA
PI572689	6	AA
PI572691	6	AA
PI621674	6	AA

## Sheet: PSTv37
Table S3.6 List of resistant accessions, linearized infection type (IT), allele and chromosomal location for SNP markers associated with resistance to P. striiformis f.sp. tritici race PSTv37.
		1AL	1BL	6A	6A	6A	6A	6A	Unk
Accession	Linearized IT	IWA4240	IWA7331	IWA3526	IWA3527	IWA2416	IWA8110	IWA6853	IWA62
PI57145	0	AA	BB	BB	BB	BB	AA	AA	BB
PI434915	0	BB	BB	BB	BB	BB	AA	AA	BB
PI436241	0	BB	BB	AA	AA	AA	BB	AA	BB
PI622111	1	AA	BB	BB	BB	BB	AA	AA	BB
PI622129	1	AA	BB	BB	BB	BB	AA	AA	BB
PI622243	1	AA	BB	BB	BB	BB	AA	AA	BB
PI622246	1	AA	BB	BB	BB	BB	AA	AA	BB
PI622888	1	AA	AA	AA	AA	AA	BB	AA	BB
PI623491	1	AA	AA	AA	AA	AA	BB	AA	AA
PI623593	1	AA	BB	AA	AA	AA	BB	AA	AA
PI623609	1	AA	AA	AA	AA	AA	BB	BB	AA
PI623700	1	AA	AA	AA	AA	AA	BB	AA	AA
PI624259	1	AA	AA	AA	AA	AA	BB	AA	AA
PI627189	1	AA	AA	BB	BB	BB	AA	AA	BB
PI627723	1	AA	AA	AA	AA	AA	BB	AA	AA
PI627738	1	AA	AA	AA	AA	AA	BB	AA	AA
PI627750	1	AA	AA	AA	AA	AA	BB	AA	AA
PI627770	1	AA	AA	AA	AA	AA	BB	AA	AA
PI627877	1	AA	AA	AA	AA	AA	BB	AA	AA
PI628092	1	AA	AA	AA	AA	AA	BB	AA	AA
PI83436	2	AA	AA	BB	BB	BB	AA	AA	BB
PI94364	2	AA	AA	AA	AA	AA	BB	BB	AA
PI173497	2	AA	BB	BB	BB	BB	AA	AA	AA
PI225275	2	AA	BB	AA	AA	AA	BB	AA	AA
PI470358	2	AA	AA	AA	AA	AA	BB	AA	BB
PI470438	2	AA	AA	AA	AA	AA	BB	AA	AA
PI620904	2	AA	AA	AA	AA	AA	BB	AA	AA
PI620913	2	AA	AA	AA	AA	AA	BB	BB	AA
PI620994	2	AA	AA	AA	AA	AA	BB	AA	AA
PI621143	2	AA	AA	AA	AA	AA	BB	AA	AA
PI621168	2	AA	BB	AA	AA	AA	BB	AA	AA
PI621244	2	AA	BB	AA	AA	AA	BB	AA	BB
PI621258	2	AA	AA	AA	AA	AA	BB	BB	AA
PI621449	2	BB	BB	AA	AA	AA	BB	BB	AA
PI621480	2	AA	AA	AA	AA	AA	BB	AA	AA
PI621720	2	BB	BB	AA	AA	AA	BB	AA	BB
PI621722	2	AA	AA	AA	AA	AA	BB	AA	AA
PI621874	2	AA	AA	AA	AA	AA	BB	AA	AA
PI622008	2	BB	AA	AA	AA	AA	BB	BB	BB
PI622021	2	BB	BB	AA	AA	AA	BB	AA	BB
PI622054	2	AA	AA	AA	AA	AA	BB	BB	AA
PI623603	2	AA	AA	AA	AA	AA	BB	BB	AA
PI623705	2	AA	AA	AA	AA	AA	BB	AA	AA
PI623723	2	AA	AA	AA	AA	AA	BB	AA	AA
PI623760	2	AA	AA	AA	AA	AA	BB	AA	AA
PI623793	2	AA	BB	AA	AA	AA	BB	AA	BB
PI623880	2	AA	AA	AA	AA	AA	BB	BB	AA
PI624305	2	AA	AA	AA	AA	AA	BB	BB	AA
PI624379	2	AA	AA	AA	AA	AA	BB	AA	AA
PI626830	2	AA	AA	AA	AA	AA	BB	AA	BB
PI627051	2	AA	BB	AA	AA	AA	BB	AA	AA
PI627468	2	AA	AA	AA	AA	AA	BB	AA	AA
PI627780	2	AA	BB	AA	AA	AA	BB	AA	BB
PI627781	2	AA	BB	AA	AA	AA	BB	AA	BB
PI627879	2	AA	BB	AA	AA	AA	BB	AA	BB
PI627927	2	BB	AA	AA	AA	AA	BB	AA	AA
PI627973	2	BB	BB	AA	AA	AA	BB	AA	BB
CItr9340	3	BB	BB	AA	AA	AA	BB	AA	BB
PI9781	3	BB	BB	AA	AA	AA	BB	AA	BB
PI191240	3	BB	BB	BB	BB	BB	AA	AA	AA
PI278491	3	AA	BB	AA	AA	AA	BB	AA	BB
PI621645	3	AA	BB	AA	AA	AA	BB	AA	BB
PI621887	3	BB	BB	AA	AA	AA	BB	AA	BB
PI621980	3	BB	AA	AA	AA	AA	BB	AA	BB
PI622041	3	AA	AA	AA	AA	AA	BB	BB	AA
PI622568	3	BB	BB	AA	AA	AA	BB	AA	BB
PI622603	3	BB	BB	AA	AA	AA	BB	AA	BB
PI627593	3	BB	BB	AA	AA	AA	BB	AA	BB
PI627817	3	AA	BB	BB	BB	BB	AA	AA	BB
PI207123	4	AA	BB	AA	AA	AA	BB	BB	AA
PI225265	4	BB	BB	AA	AA	AA	BB	AA	BB
PI620919	4	AA	BB	AA	AA	AA	BB	BB	AA
PI621488	4	BB	AA	AA	AA	AA	BB	AA	BB
PI621539	4	AA	BB	BB	BB	BB	AA	AA	BB
PI622562	4	AA	AA	AA	AA	AA	BB	BB	AA
PI623694	4	AA	BB	AA	AA	AA	BB	AA	BB
PI623729	4	AA	BB	AA	AA	AA	BB	AA	BB
PI627238	4	AA	BB	AA	AA	AA	BB	AA	BB
PI627620	4	BB	BB	AA	AA	AA	BB	AA	BB
PI627629	4	AA	BB	AA	AA	AA	BB	AA	BB
PI627660	4	BB	BB	AA	AA	AA	BB	AA	BB
PI627732	4	BB	BB	BB	BB	BB	AA	AA	BB
PI628024	4	BB	BB	AA	AA	AA	BB	AA	BB
PI628161	4	AA	AA	AA	AA	AA	BB	BB	AA
PI628163	4	BB	BB	AA	AA	AA	BB	BB	BB
PI628196	4	AA	AA	AA	AA	AA	BB	BB	AA
PI181398	5	BB	BB	AA	AA	AA	BB	AA	BB
PI210371	5	BB	BB	AA	AA	AA	BB	AA	BB
PI278533	5	BB	BB	BB	BB	BB	AA	AA	BB
PI350905	5	BB	BB	AA	AA	AA	BB	AA	BB
PI436228	5	BB	BB	AA	AA	AA	BB	AA	BB
PI621049	5	BB	BB	AA	AA	AA	BB	AA	BB
PI621800	5	BB	AA	AA	AA	AA	BB	AA	BB
PI621841	5	BB	AA	AA	AA	AA	BB	AA	BB
PI622289	5	BB	AA	AA	AA	AA	BB	AA	BB
PI622838	5	BB	AA	AA	AA	AA	BB	AA	BB
PI622885	5	BB	BB	AA	AA	AA	BB	AA	BB
PI622949	5	BB	AA	AA	AA	AA	BB	AA	BB
PI626681	5	BB	AA	AA	AA	AA	BB	AA	BB
PI627757	5	AA	BB	AA	AA	AA	BB	AA	AA
PI627801	5	AA	BB	AA	AA	AA	BB	BB	AA
CItr11234	6	BB	BB	AA	AA	AA	BB	BB	BB
PI57171	6	AA	BB	AA	AA	AA	BB	AA	BB
PI73361	6	BB	BB	AA	AA	AA	BB	AA	AA
PI82908	6	AA	BB	AA	AA	AA	BB	AA	BB
PI94345	6	AA	BB	AA	AA	AA	BB	AA	BB
PI107302	6	BB	BB	AA	AA	AA	BB	AA	BB
PI192644	6	BB	BB	AA	AA	AA	BB	AA	BB
PI262605	6	BB	BB	AA	AA	AA	BB	AA	BB
PI278612	6	BB	BB	AA	AA	AA	BB	AA	BB
PI278635	6	BB	BB	AA	AA	AA	BB	AA	BB
PI345411	6	BB	BB	AA	AA	AA	BB	AA	BB
PI362652	6	BB	BB	AA	AA	AA	BB	AA	AA
PI367024	6	BB	BB	AA	AA	AA	BB	AA	BB
PI378430	6	BB	BB	AA	AA	AA	BB	AA	BB
PI429707	6	BB	BB	AA	AA	AA	BB	AA	BB
PI436262	6	BB	BB	AA	AA	AA	BB	AA	BB
PI572680	6	BB	AA	AA	AA	AA	BB	AA	BB
PI621103	6	AA	AA	AA	AA	AA	BB	AA	BB
PI621406	6	BB	AA	AA	AA	AA	BB	AA	BB
PI621547	6	BB	BB	AA	AA	AA	BB	AA	BB
PI621550	6	BB	BB	AA	AA	AA	BB	BB	BB
PI621606	6	BB	AA	AA	AA	AA	BB	AA	BB
PI621654	6	BB	BB	AA	AA	AA	BB	AA	BB
PI621674	6	AA	BB	BB	BB	BB	AA	AA	BB
PI621678	6	BB	AA	AA	AA	AA	BB	AA	BB
PI622065	6	AA	AA	AA	AA	AA	BB	BB	AA
PI622211	6	BB	BB	AA	AA	AA	BB	AA	BB
PI622409	6	BB	BB	AA	AA	AA	BB	AA	BB
PI622738	6	BB	BB	AA	AA	AA	BB	AA	BB
PI625333	6	BB	AA	AA	AA	AA	BB	AA	BB
PI626508	6	BB	BB	AA	AA	AA	BB	AA	BB
PI626967	6	AA	AA	AA	AA	AA	BB	BB	AA
PI627093	6	BB	AA	AA	AA	AA	BB	AA	BB
PI627196	6	BB	BB	AA	AA	AA	BB	AA	BB
PI627252	6	BB	BB	AA	AA	AA	BB	AA	BB
PI627333	6	BB	AA	AA	AA	AA	BB	AA	BB
PI627739	6	BB	AA	AA	AA	AA	BB	AA	BB
PI628031	6	BB	AA	AA	AA	AA	BB	AA	BB
aUnk= Chromosomal location is unknown
